# Supplementary material for: UBE3A reinstatement restores behaviorand proteome in an Angelman syndrome mouse model of imprinting defects
Source: Mol Autism. 2025 Aug 28;16:45. doi: 10.1186/s13229-025-00675-z (PMC12395761; doi:10.1186/s13229-025-00675-z)
Supplement: Supplementary file 7 — Supplementary Material 7 [file 13229_2025_675_MOESM7_ESM.xlsx]

## Sheet: RNAseq mICD-WT
Contrast	GeneSymbol	OrigGeneID	OrigGeneSymbol	OrigGeneName	logFC	logCPM	PValue	mlogP
mICD_WT	UBE3A	22215	Ube3a	ubiquitin protein ligase E3A	-2.7857	7.16607	0	500
mICD_WT		52480	Snhg14	small nucleolar RNA host gene 14	1.12275	9.59164	1.34917e-79	78.8699
mICD_WT		319893	A230057D06Rik	RIKEN cDNA A230057D06 gene	1.21087	5.68194	2.81308e-78	77.5508
mICD_WT		27493	A230006K03Rik	RIKEN cDNA A230006K03 gene	1.13443	7.09871	3.87418e-35	34.4118
mICD_WT	LOC100129534	320026	A330076H08Rik	RIKEN cDNA A330076H08 gene	1.23703	5.6127	5.7784e-27	26.2382
mICD_WT		319752	B230209E15Rik	RIKEN cDNA B230209E15 gene	1.25493	5.861	4.1216e-26	25.3849
mICD_WT		101055840	Gm29729	predicted gene, 29729	1.35214	3.67722	1.77535e-18	17.7507
mICD_WT	SNRPN	20646	Snrpn	small nuclear ribonucleoprotein N	0.813045	3.06856	3.02431e-18	17.5194
mICD_WT	NDN	17984	Ndn	necdin, MAGE family member	0.66233	6.72764	6.28934e-17	16.2014
mICD_WT		100124439	Mir344-2	microRNA 344-2	1.21936	1.80483	8.2607e-14	13.083
mICD_WT	VAV3	57257	Vav3	vav 3 oncogene	-0.66987	3.8238	6.2398e-13	12.2048
mICD_WT	DOC2A	13446	Doc2a	double C2, alpha	0.612568	4.82382	2.22178e-12	11.6533
mICD_WT	RREB1	68750	Rreb1	ras responsive element binding protein 1	-0.75715	5.04807	7.42221e-12	11.1295
mICD_WT	NELL1	338352	Nell1	NEL-like 1	-0.529953	6.19661	7.90321e-12	11.1022
mICD_WT	PRCP	72461	Prcp	prolylcarboxypeptidase (angiotensinase C)	-0.546476	3.77707	9.64976e-12	11.0155
mICD_WT	NET1	56349	Net1	neuroepithelial cell transforming gene 1	-0.465519	5.21707	2.40163e-11	10.6195
mICD_WT	FXYD6	59095	Fxyd6	FXYD domain-containing ion transport regulator 6	0.829436	5.71546	5.36992e-11	10.27
mICD_WT	CAST	12380	Cast	calpastatin	-0.522205	4.19555	1.38961e-10	9.85711
mICD_WT	RASAL1	19415	Rasal1	RAS protein activator like 1 (GAP1 like)	0.421982	6.25455	9.16627e-10	9.03781
mICD_WT	MMP16	17389	Mmp16	matrix metallopeptidase 16	0.300539	5.9707	1.20962e-09	8.91735
mICD_WT	ALDH1A1	11668	Aldh1a1	aldehyde dehydrogenase family 1, subfamily A1	-0.620544	5.1767	1.35031e-09	8.86957
mICD_WT	FBXL16	214931	Fbxl16	F-box and leucine-rich repeat protein 16	0.308042	9.24573	1.43458e-09	8.84328
mICD_WT	RAB37	58222	Rab37	RAB37, member RAS oncogene family	-1.08084	1.0158	1.4734e-09	8.83168
mICD_WT	THRA	21833	Thra	thyroid hormone receptor alpha	0.330308	8.72565	1.4939e-09	8.82568
mICD_WT	GPR88	64378	Gpr88	G-protein coupled receptor 88	0.722923	6.04935	1.90524e-09	8.72005
mICD_WT	CDR2	12585	Cdr2	cerebellar degeneration-related 2	-0.664364	3.395	2.32565e-09	8.63346
mICD_WT	-	330390	Mdfic2	MyoD family inhibitor domain containing 2	-1.80435	3.80459	2.50264e-09	8.6016
mICD_WT	DNMT1	13433	Dnmt1	DNA methyltransferase (cytosine-5) 1	0.246863	6.27933	4.36379e-09	8.36014
mICD_WT	GPRASP2	245607	Gprasp2	G protein-coupled receptor associated sorting protein 2	0.243306	7.01005	6.28462e-09	8.20172
mICD_WT	ESYT1	23943	Esyt1	extended synaptotagmin-like protein 1	-0.526413	4.04911	6.50777e-09	8.18657
mICD_WT	TMEM130	243339	Tmem130	transmembrane protein 130	0.354912	6.67995	9.21365e-09	8.03557
mICD_WT	SAMD12	320679	Samd12	sterile alpha motif domain containing 12	0.332204	6.52263	2.31258e-08	7.6359
mICD_WT		111970	Dlx1as	distal-less homeobox 1, antisense	-0.454571	4.09012	2.67094e-08	7.57334
mICD_WT	PLA2G7	27226	Pla2g7	phospholipase A2, group VII (platelet-activating factor acetylhydrolase, plasma)	-0.268309	6.45575	3.20751e-08	7.49383
mICD_WT	SLC8A2	110891	Slc8a2	solute carrier family 8 (sodium/calcium exchanger), member 2	0.278849	7.67766	3.22406e-08	7.4916
mICD_WT	TNNC1	21924	Tnnc1	troponin C, cardiac/slow skeletal	0.944158	2.14767	3.88089e-08	7.41107
mICD_WT	PCDH11X	245578	Pcdh11x	protocadherin 11 X-linked	0.509379	6.09694	3.97566e-08	7.40059
mICD_WT	FZD10-AS1	319616	Fzd10os	frizzled class receptor 10, opposite strand	-0.830064	1.46847	4.51242e-08	7.34559
mICD_WT	ALPK1	71481	Alpk1	alpha-kinase 1	-0.395655	4.4373	7.62144e-08	7.11796
mICD_WT	GAA	14387	Gaa	glucosidase, alpha, acid	0.287233	7.73459	9.69589e-08	7.01341
mICD_WT	DOK3	27261	Dok3	docking protein 3	-0.690708	3.03758	1.02999e-07	6.98717
mICD_WT	SYT5	53420	Syt5	synaptotagmin V	0.353013	6.44619	1.04984e-07	6.97888
mICD_WT		102636382	Gm33464	predicted gene, 33464	-1.05675	1.24216	1.06591e-07	6.97228
mICD_WT	ABLIM3	319713	Ablim3	actin binding LIM protein family, member 3	0.410732	4.75008	1.17619e-07	6.92952
mICD_WT	PNCK	93843	Pnck	pregnancy upregulated non-ubiquitously expressed CaM kinase	0.617071	5.34762	1.19558e-07	6.92242
mICD_WT	ADAM15	11490	Adam15	a disintegrin and metallopeptidase domain 15 (metargidin)	-0.236212	5.74753	1.49663e-07	6.82489
mICD_WT	APLN	30878	Apln	apelin	-0.567007	4.54742	1.98784e-07	6.70162
mICD_WT		118567733	LOC118567733	uncharacterized LOC118567733	-0.572822	2.81304	2.2807e-07	6.64193
mICD_WT	CAMKV	235604	Camkv	CaM kinase-like vesicle-associated	0.349255	8.4208	2.43678e-07	6.61318
mICD_WT	USP29	57775	Usp29	ubiquitin specific peptidase 29	0.340388	6.1267	4.4073e-07	6.35583
mICD_WT		115485773	Gm25395	predicted gene, 25395	-0.403572	6.46783	4.60186e-07	6.33707
mICD_WT	SETD7	73251	Setd7	SET domain containing (lysine methyltransferase) 7	-0.356865	7.89882	4.97755e-07	6.30298
mICD_WT		240063	Zfp811	zinc finger protein 811	0.517603	3.19027	4.9895e-07	6.30194
mICD_WT	TMED8	382620	Tmed8	transmembrane p24 trafficking protein 8	0.210984	6.3235	5.25463e-07	6.27946
mICD_WT	SLIT1	20562	Slit1	slit guidance ligand 1	0.370151	5.72032	5.99358e-07	6.22231
mICD_WT	VTI1B	53612	Vti1b	vesicle transport through interaction with t-SNAREs 1B	0.179597	6.50731	7.28342e-07	6.13766
mICD_WT	PARVA	57342	Parva	parvin, alpha	-0.518417	6.05883	7.62084e-07	6.118
mICD_WT	KIAA0825	72371	2210408I21Rik	RIKEN cDNA 2210408I21 gene	0.265652	5.74326	7.99327e-07	6.09728
mICD_WT	SHISA7	232813	Shisa7	shisa family member 7	0.297088	6.62676	8.9113e-07	6.05006
mICD_WT	LCAT	16816	Lcat	lecithin cholesterol acyltransferase	-0.391417	3.47754	1.05249e-06	5.97778
mICD_WT	TANC1	66860	Tanc1	tetratricopeptide repeat, ankyrin repeat and coiled-coil containing 1	-0.635534	5.43667	1.1514e-06	5.93877
mICD_WT	EPM2A	13853	Epm2a	epilepsy, progressive myoclonic epilepsy, type 2 gene alpha	0.234681	5.36426	1.15811e-06	5.93625
mICD_WT	STK32C	57740	Stk32c	serine/threonine kinase 32C	0.252882	6.396	1.16424e-06	5.93396
mICD_WT	PAQR9	75552	Paqr9	progestin and adipoQ receptor family member IX	-0.220885	6.7048	1.21639e-06	5.91493
mICD_WT	GABRA3	14396	Gabra3	gamma-aminobutyric acid (GABA) A receptor, subunit alpha 3	0.248214	6.7586	1.39009e-06	5.85696
mICD_WT	MTMR11	194126	Mtmr11	myotubularin related protein 11	-0.506676	3.01137	1.40574e-06	5.85209
mICD_WT	GPR161	240888	Gpr161	G protein-coupled receptor 161	-0.311312	3.84278	1.44808e-06	5.83921
mICD_WT	ZNF23	234725	Zfp612	zinc finger protein 612	-0.218069	6.23865	1.45693e-06	5.83656
mICD_WT	SYTL1	269589	Sytl1	synaptotagmin-like 1	-1.04789	2.53885	1.72858e-06	5.76231
mICD_WT	GABRG3	14407	Gabrg3	gamma-aminobutyric acid (GABA) A receptor, subunit gamma 3	0.324907	5.67382	1.79325e-06	5.74636
mICD_WT	IGFBP7	29817	Igfbp7	insulin-like growth factor binding protein 7	-0.417661	3.73876	1.97617e-06	5.70418
mICD_WT	ARHGAP42	71544	Arhgap42	Rho GTPase activating protein 42	-0.342452	5.12586	2.04143e-06	5.69007
mICD_WT	METRNL	210029	Metrnl	meteorin, glial cell differentiation regulator-like	-0.627632	2.04974	2.17192e-06	5.66316
mICD_WT	UPP2	76654	Upp2	uridine phosphorylase 2	0.306551	5.82852	2.35971e-06	5.62714
mICD_WT		105243124	Gm15351	predicted gene 15351	-0.761205	1.0358	2.41388e-06	5.61728
mICD_WT	PDS5B	100710	Pds5b	PDS5 cohesin associated factor B	0.236788	7.4841	2.58041e-06	5.58831
mICD_WT	CCDC171	320226	Ccdc171	coiled-coil domain containing 171	-0.401567	3.45961	2.68667e-06	5.57079
mICD_WT	SLC39A12	277468	Slc39a12	solute carrier family 39 (zinc transporter), member 12	-0.222667	5.46372	2.70457e-06	5.5679
mICD_WT	ACSBG1	94180	Acsbg1	acyl-CoA synthetase bubblegum family member 1	-0.26602	6.89377	2.73456e-06	5.56311
mICD_WT	NPY	109648	Npy	neuropeptide Y	-0.53818	5.47374	2.82534e-06	5.54893
mICD_WT	RHOQ	104215	Rhoq	ras homolog family member Q	-0.240443	5.28917	2.83207e-06	5.5479
mICD_WT		19716	Bex1	brain expressed X-linked 1	0.456651	3.77018	3.13672e-06	5.50352
mICD_WT	ANTXR2	71914	Antxr2	anthrax toxin receptor 2	-0.68538	1.82817	3.40121e-06	5.46837
mICD_WT	TMC6	217353	Tmc6	transmembrane channel-like gene family 6	-0.828429	1.21731	3.48329e-06	5.45801
mICD_WT	MYH7	140781	Myh7	myosin, heavy polypeptide 7, cardiac muscle, beta	0.62622	3.75049	3.48983e-06	5.4572
mICD_WT	KRTAP5-AS1	102635453	Gm32786	predicted gene, 32786	-0.537102	3.49145	3.7531e-06	5.42561
mICD_WT	ITFG1	71927	Itfg1	integrin alpha FG-GAP repeat containing 1	0.185798	8.04225	3.96708e-06	5.40153
mICD_WT	SLC4A8	59033	Slc4a8	solute carrier family 4 (anion exchanger), member 8	0.194085	7.01336	4.56273e-06	5.34077
mICD_WT	CD302	66205	Cd302	CD302 antigen	-0.445339	3.16193	4.56506e-06	5.34055
mICD_WT	PAK1	18479	Pak1	p21 (RAC1) activated kinase 1	-0.265392	8.99746	4.76525e-06	5.32191
mICD_WT	AHI1	52906	Ahi1	Abelson helper integration site 1	0.33194	8.0299	5.14296e-06	5.28879
mICD_WT	MYO1E	71602	Myo1e	myosin IE	-0.355485	4.09822	5.22814e-06	5.28165
mICD_WT	STAT6	20852	Stat6	signal transducer and activator of transcription 6	-0.496766	3.74914	5.22875e-06	5.2816
mICD_WT	BNIP5	207819	Bnip5	BCL2 interacting protein 5	0.439206	3.45198	5.29035e-06	5.27652
mICD_WT	MGAT5B	268510	Mgat5b	mannoside acetylglucosaminyltransferase 5, isoenzyme B	0.241951	6.26124	5.56008e-06	5.25492
mICD_WT	SGPP2	433323	Sgpp2	sphingosine-1-phosphate phosphatase 2	-0.525727	4.49795	5.72066e-06	5.24255
mICD_WT	PIM1	18712	Pim1	proviral integration site 1	-0.545935	1.71238	6.06187e-06	5.21739
mICD_WT	S100B	20203	S100b	S100 protein, beta polypeptide, neural	-0.211941	6.29374	6.09486e-06	5.21504
mICD_WT	LRGUK	74354	Lrguk	leucine-rich repeats and guanylate kinase domain containing	0.445137	2.98397	6.1293e-06	5.21259
mICD_WT	BRINP3	215378	Brinp3	bone morphogenetic protein/retinoic acid inducible neural specific 3	-0.250112	5.9397	6.16182e-06	5.21029
mICD_WT	SUV39H1	20937	Suv39h1	suppressor of variegation 3-9 1	0.289525	4.46001	6.36506e-06	5.1962
mICD_WT	CCNG1	12450	Ccng1	cyclin G1	-0.37402	7.21132	7.3001e-06	5.13667
mICD_WT	BBLN	73737	1110008P14Rik	RIKEN cDNA 1110008P14 gene	-0.402804	5.88779	7.71539e-06	5.11264
mICD_WT	PRMT8	381813	Prmt8	protein arginine N-methyltransferase 8	-0.243245	6.28497	7.97695e-06	5.09816
mICD_WT	NEURL1B	240055	Neurl1b	neuralized E3 ubiquitin protein ligase 1B	0.309419	6.2154	8.00854e-06	5.09645
mICD_WT	EBF4	228598	Ebf4	early B cell factor 4	0.430023	2.39696	8.45244e-06	5.07302
mICD_WT	GOLM1	105348	Golm1	golgi membrane protein 1	-0.310774	4.59291	8.50734e-06	5.07021
mICD_WT	GPRASP1	67298	Gprasp1	G protein-coupled receptor associated sorting protein 1	0.188682	9.52946	8.66744e-06	5.06211
mICD_WT	JAM2	67374	Jam2	junction adhesion molecule 2	-0.29573	5.17786	8.84757e-06	5.05318
mICD_WT		414093	A830082N09Rik	RIKEN cDNA A830082N09 gene	0.256753	5.482	9.42751e-06	5.0256
mICD_WT	LYNX1	23936	Lynx1	Ly6/neurotoxin 1	-0.535506	8.32793	1.04069e-05	4.98268
mICD_WT	CRTC1	382056	Crtc1	CREB regulated transcription coactivator 1	0.231542	6.97982	1.06003e-05	4.97468
mICD_WT	LRRK2	66725	Lrrk2	leucine-rich repeat kinase 2	-0.295773	7.41363	1.06641e-05	4.97208
mICD_WT	AKR1B10	67861	Akr1b10	aldo-keto reductase family 1, member B10 (aldose reductase)	-0.352491	3.35135	1.0877e-05	4.96349
mICD_WT	SLCO1C1	58807	Slco1c1	solute carrier organic anion transporter family, member 1c1	-0.221289	5.75045	1.25691e-05	4.9007
mICD_WT		102637113	Gm34007	predicted gene, 34007	-1.29007	1.98216	1.30544e-05	4.88424
mICD_WT	PC	18563	Pcx	pyruvate carboxylase	-0.255851	6.02608	1.37059e-05	4.86309
mICD_WT	MTHFSD	234814	Mthfsd	methenyltetrahydrofolate synthetase domain containing	-0.219347	5.11399	1.38838e-05	4.85749
mICD_WT	MROH7	381538	Mroh7	maestro heat-like repeat family member 7	0.582407	2.66368	1.4311e-05	4.84433
mICD_WT	PLA2G5	18784	Pla2g5	phospholipase A2, group V	-0.79104	1.24575	1.46312e-05	4.83472
mICD_WT	TSPAN11	68498	Tspan11	tetraspanin 11	-0.921028	3.61785	1.48352e-05	4.82871
mICD_WT	NHSL2	100042480	Nhsl2	NHS-like 2	0.331773	6.83634	1.56835e-05	4.80456
mICD_WT	SLC23A3	22626	Slc23a3	solute carrier family 23 (nucleobase transporters), member 3	-0.858932	1.28764	1.59348e-05	4.79765
mICD_WT	SCN2A	110876	Scn2a	sodium channel, voltage-gated, type II, alpha	0.185132	9.58774	1.60632e-05	4.79417
mICD_WT	CAPN2	12334	Capn2	calpain 2	-0.25926	5.9303	1.60988e-05	4.79321
mICD_WT	TNFRSF11A	21934	Tnfrsf11a	tumor necrosis factor receptor superfamily, member 11a, NFKB activator	-0.367166	3.56158	1.65657e-05	4.78079
mICD_WT	MSRB2	76467	Msrb2	methionine sulfoxide reductase B2	-0.349004	3.56194	1.67584e-05	4.77577
mICD_WT	B3GAT1	76898	B3gat1	beta-1,3-glucuronyltransferase 1 (glucuronosyltransferase P)	0.223317	7.49971	1.67654e-05	4.77559
mICD_WT	HSDL2	72479	Hsdl2	hydroxysteroid dehydrogenase like 2	-0.266281	4.75847	1.67758e-05	4.77532
mICD_WT	VRK1	22367	Vrk1	vaccinia related kinase 1	0.386861	3.8615	1.71806e-05	4.76496
mICD_WT	HTRA1	56213	Htra1	HtrA serine peptidase 1	-0.341223	6.4033	1.84098e-05	4.73495
mICD_WT	PTPRK	19272	Ptprk	protein tyrosine phosphatase, receptor type, K	-0.253772	7.02941	2.10816e-05	4.6761
mICD_WT	FUT10	171167	Fut10	fucosyltransferase 10	-0.33296	3.36811	2.1244e-05	4.67276
mICD_WT	TLN2	70549	Tln2	talin 2	0.163486	7.87921	2.12497e-05	4.67265
mICD_WT	SCN3A	20269	Scn3a	sodium channel, voltage-gated, type III, alpha	0.372425	6.93277	2.19859e-05	4.65786
mICD_WT	CRISPLD1	83691	Crispld1	cysteine-rich secretory protein LCCL domain containing 1	-0.451936	4.21992	2.32914e-05	4.6328
mICD_WT	AKAP13	75547	Akap13	A kinase (PRKA) anchor protein 13	-0.266149	6.19655	2.44194e-05	4.61226
mICD_WT	L1CAM	16728	L1cam	L1 cell adhesion molecule	0.259399	7.33147	2.49023e-05	4.60376
mICD_WT	ASTN1	11899	Astn1	astrotactin 1	0.206303	8.80613	2.58048e-05	4.5883
mICD_WT	ADGRB3	210933	Adgrb3	adhesion G protein-coupled receptor B3	0.159867	7.79106	2.60726e-05	4.58382
mICD_WT	TULP4	68842	Tulp4	tubby like protein 4	-0.152116	8.39807	2.67243e-05	4.57309
mICD_WT	RHBDL1	214951	Rhbdl1	rhomboid like 1	0.237382	4.98087	2.76609e-05	4.55813
mICD_WT	KCNG4	66733	Kcng4	potassium voltage-gated channel, subfamily G, member 4	-0.993485	3.37729	2.76816e-05	4.55781
mICD_WT		115487193	Gm51691	predicted gene, 51691	0.435218	2.69746	2.794e-05	4.55377
mICD_WT	PCSK1	18548	Pcsk1	proprotein convertase subtilisin/kexin type 1	-0.337239	6.55264	2.95491e-05	4.52946
mICD_WT	CBX5	12419	Cbx5	chromobox 5	0.172209	8.53745	2.96623e-05	4.52779
mICD_WT	TMEM260	218989	Tmem260	transmembrane protein 260	0.269412	4.78108	2.9976e-05	4.52323
mICD_WT	TNFRSF12A	27279	Tnfrsf12a	tumor necrosis factor receptor superfamily, member 12a	-0.835679	1.39767	3.18501e-05	4.49689
mICD_WT	SAT1	20229	Sat1	spermidine/spermine N1-acetyl transferase 1	-0.259676	4.57372	3.22874e-05	4.49097
mICD_WT	BRD9	105246	Brd9	bromodomain containing 9	-0.258909	6.40647	3.36763e-05	4.47268
mICD_WT	TCF20	21411	Tcf20	transcription factor 20	-0.248224	8.96255	3.47789e-05	4.45868
mICD_WT		100038699	Gm10754	predicted gene 10754	1.01402	1.73502	3.48106e-05	4.45829
mICD_WT	ANXA6	11749	Anxa6	annexin A6	-0.186119	6.48085	3.55521e-05	4.44913
mICD_WT	LGI3	213469	Lgi3	leucine-rich repeat LGI family, member 3	-0.318155	6.44034	3.78282e-05	4.42218
mICD_WT	NWD1	319555	Nwd1	NACHT and WD repeat domain containing 1	-0.246393	6.91788	3.87923e-05	4.41125
mICD_WT	NEFM	18040	Nefm	neurofilament, medium polypeptide	-0.59544	6.44783	3.88295e-05	4.41084
mICD_WT	LAYN	244864	Layn	layilin	-0.587234	2.13926	3.89403e-05	4.4096
mICD_WT	TMEM25	71687	Tmem25	transmembrane protein 25	-0.314276	5.59315	3.94118e-05	4.40437
mICD_WT	CTDSPL	69274	Ctdspl	CTD (carboxy-terminal domain, RNA polymerase II, polypeptide A) small phosphatase-like	0.212242	5.25954	4.02077e-05	4.39569
mICD_WT	SHC4	271849	Shc4	SHC (Src homology 2 domain containing) family, member 4	-0.400457	2.66843	4.03419e-05	4.39424
mICD_WT	CAPN5	12337	Capn5	calpain 5	0.24175	5.32255	4.13019e-05	4.38403
mICD_WT	SEZ6	20370	Sez6	seizure related gene 6	0.608764	6.67284	4.15132e-05	4.38181
mICD_WT	CSGALNACT1	234356	Csgalnact1	chondroitin sulfate N-acetylgalactosaminyltransferase 1	0.260509	5.16589	4.23103e-05	4.37355
mICD_WT	PPP6R1	243819	Ppp6r1	protein phosphatase 6, regulatory subunit 1	-0.169062	7.1402	4.24127e-05	4.3725
mICD_WT	DBP	13170	Dbp	D site albumin promoter binding protein	0.495555	5.2199	4.29394e-05	4.36714
mICD_WT	VEGFA	22339	Vegfa	vascular endothelial growth factor A	-0.267437	5.61019	4.34405e-05	4.36211
mICD_WT	COL6A1	12833	Col6a1	collagen, type VI, alpha 1	0.875907	5.62393	4.41311e-05	4.35526
mICD_WT	CELF5	319586	Celf5	CUGBP, Elav-like family member 5	0.219703	7.1293	4.5149e-05	4.34535
mICD_WT	HADHB	231086	Hadhb	hydroxyacyl-CoA dehydrogenase trifunctional multienzyme complex subunit beta	-0.187408	5.25647	4.60997e-05	4.3363
mICD_WT	AGL	77559	Agl	amylo-1,6-glucosidase, 4-alpha-glucanotransferase	-0.159843	5.75897	4.68634e-05	4.32917
mICD_WT	FZD10	93897	Fzd10	frizzled class receptor 10	-0.701572	1.10891	4.80792e-05	4.31804
mICD_WT	BCL7A	77045	Bcl7a	B cell CLL/lymphoma 7A	0.182334	6.22875	5.05228e-05	4.29651
mICD_WT	CTXND1	100039239	Gm2115	predicted gene 2115	-0.357005	3.24259	5.07128e-05	4.29488
mICD_WT	DISP3	242748	Disp3	dispatched RND transporter family member 3	-0.339996	5.67671	5.07956e-05	4.29417
mICD_WT	LDHD	52815	Ldhd	lactate dehydrogenase D	-0.395181	3.53337	5.11897e-05	4.29082
mICD_WT	GRIA1	14799	Gria1	glutamate receptor, ionotropic, AMPA1 (alpha 1)	0.259621	8.36098	5.14367e-05	4.28873
mICD_WT	ACADVL	11370	Acadvl	acyl-Coenzyme A dehydrogenase, very long chain	-0.207288	5.08035	5.16117e-05	4.28725
mICD_WT	CNTNAP2	66797	Cntnap2	contactin associated protein-like 2	0.193358	7.53358	5.31534e-05	4.27447
mICD_WT		100042143	Gm3693	predicted gene 3693	0.586649	2.03999	5.46594e-05	4.26233
mICD_WT	N4BP2L1	100637	N4bp2l1	NEDD4 binding protein 2-like 1	0.295017	4.20898	5.56942e-05	4.25419
mICD_WT	SPRY4	24066	Spry4	sprouty RTK signaling antagonist 4	-0.381752	3.83401	5.89308e-05	4.22966
mICD_WT	KCNJ10	16513	Kcnj10	potassium inwardly-rectifying channel, subfamily J, member 10	-0.359067	6.41301	6.27596e-05	4.20232
mICD_WT	RAPGEFL1	268480	Rapgefl1	Rap guanine nucleotide exchange factor (GEF)-like 1	0.146197	7.20871	6.3235e-05	4.19904
mICD_WT		102636931	Gm33869	predicted gene, 33869	0.301729	4.66502	6.58662e-05	4.18134
mICD_WT		108168393	Gm7276	predicted gene 7276	-0.334527	3.03629	6.74999e-05	4.1707
mICD_WT	WNT2	22413	Wnt2	wingless-type MMTV integration site family, member 2	-0.624114	1.68424	6.98138e-05	4.15606
mICD_WT	ARMH4	67419	Armh4	armadillo-like helical domain containing 4	-0.23978	5.19435	7.11094e-05	4.14807
mICD_WT	PAQR7	71904	Paqr7	progestin and adipoQ receptor family member VII	-0.308872	5.92105	7.26154e-05	4.13897
mICD_WT	DIO2	13371	Dio2	deiodinase, iodothyronine, type II	-0.330164	7.09517	7.40373e-05	4.13055
mICD_WT	CREM	12916	Crem	cAMP responsive element modulator	-0.327611	4.60846	7.56799e-05	4.12102
mICD_WT	CYP39A1	56050	Cyp39a1	cytochrome P450, family 39, subfamily a, polypeptide 1	-0.678568	1.4859	7.59476e-05	4.11949
mICD_WT	GRB10	14783	Grb10	growth factor receptor bound protein 10	0.324716	5.55254	7.65415e-05	4.1161
mICD_WT	KCNK1	16525	Kcnk1	potassium channel, subfamily K, member 1	-0.228452	6.30829	7.74138e-05	4.11118
mICD_WT	POLD3	67967	Pold3	polymerase (DNA-directed), delta 3, accessory subunit	0.207789	4.72929	7.78312e-05	4.10885
mICD_WT	EVC	59056	Evc	EvC ciliary complex subunit 1	-0.558286	3.64168	7.95535e-05	4.09934
mICD_WT		16145	Igtp	interferon gamma induced GTPase	-0.457665	1.92668	7.98618e-05	4.09766
mICD_WT	CGN	70737	Cgn	cingulin	0.748814	1.80509	8.04099e-05	4.09469
mICD_WT	METTL7A	70152	Mettl7a1	methyltransferase like 7A1	-0.35327	4.19042	8.07277e-05	4.09298
mICD_WT	RASSF2	215653	Rassf2	Ras association (RalGDS/AF-6) domain family member 2	-0.266701	5.71689	8.1367e-05	4.08955
mICD_WT	HNRNPD	11991	Hnrnpd	heterogeneous nuclear ribonucleoprotein D	0.23143	6.91827	8.2564e-05	4.08321
mICD_WT	LDLRAP1	100017	Ldlrap1	low density lipoprotein receptor adaptor protein 1	-0.495528	2.008	8.47793e-05	4.07171
mICD_WT	MECP2	17257	Mecp2	methyl CpG binding protein 2	0.157899	7.78339	8.62848e-05	4.06407
mICD_WT	JPH4	319984	Jph4	junctophilin 4	0.213036	7.33663	8.70467e-05	4.06025
mICD_WT	DEAF1	54006	Deaf1	DEAF1, transcription factor	0.190498	5.54204	8.88999e-05	4.0511
mICD_WT	BTBD17	72014	Btbd17	BTB (POZ) domain containing 17	-0.402704	3.46184	8.93545e-05	4.04888
mICD_WT	NUDT12	67993	Nudt12	nudix (nucleoside diphosphate linked moiety X)-type motif 12	-0.318397	3.39476	8.96123e-05	4.04763
mICD_WT	NF1	18015	Nf1	neurofibromin 1	0.13833	8.66143	9.10652e-05	4.04065
mICD_WT	GNG2	14702	Gng2	guanine nucleotide binding protein (G protein), gamma 2	0.24128	7.41559	9.13997e-05	4.03906
mICD_WT	ANXA11	11744	Anxa11	annexin A11	-0.504482	4.91435	9.22369e-05	4.0351
mICD_WT	DZANK1	241688	Dzank1	double zinc ribbon and ankyrin repeat domains 1	0.175638	7.87736	9.29824e-05	4.0316
mICD_WT	SH2D4B	328381	Sh2d4b	SH2 domain containing 4B	-0.349481	3.90071	9.86307e-05	4.00599
mICD_WT	PALM	18483	Palm	paralemmin	0.187571	6.69757	9.97298e-05	4.00118
mICD_WT	PLXNA3	18846	Plxna3	plexin A3	0.263573	5.13594	0.000101172	3.99494
mICD_WT	TBC1D32	544696	Tbc1d32	TBC1 domain family, member 32	0.221531	5.00153	0.000104044	3.98278
mICD_WT	ATG9B	213948	Atg9b	autophagy related 9B	0.504473	2.10681	0.000104357	3.98148
mICD_WT	FAM76A	230789	Fam76a	family with sequence similarity 76, member A	0.187766	5.52422	0.000107941	3.96681
mICD_WT	CACNA1H	58226	Cacna1h	calcium channel, voltage-dependent, T type, alpha 1H subunit	0.3751	5.48845	0.000108524	3.96447
mICD_WT	ZNF831	100043757	Zfp831	zinc finger protein 831	0.276234	6.01294	0.000114905	3.93966
mICD_WT	FAM163B	109349	Fam163b	family with sequence similarity 163, member B	0.529144	4.97008	0.000116261	3.93457
mICD_WT	GUF1	231279	Guf1	GUF1 homolog, GTPase	0.187651	5.97823	0.0001236	3.90798
mICD_WT	NEFH	380684	Nefh	neurofilament, heavy polypeptide	-0.532932	5.97725	0.000125156	3.90255
mICD_WT	ZNF483	100041581	Zkscan16	zinc finger with KRAB and SCAN domains 16	0.339221	6.9255	0.000127755	3.89362
mICD_WT	ACTN2	11472	Actn2	actinin alpha 2	0.879679	3.19661	0.000128421	3.89136
mICD_WT	HLCS	110948	Hlcs	holocarboxylase synthetase (biotin- [propriony-Coenzyme A-carboxylase (ATP-hydrolysing)] ligase)	-0.286979	4.38644	0.000129434	3.88795
mICD_WT	EPHA8	13842	Epha8	Eph receptor A8	0.49672	3.07298	0.000130102	3.88572
mICD_WT	ACVR2B	11481	Acvr2b	activin receptor IIB	0.383211	4.94148	0.000131119	3.88233
mICD_WT	DNAH1	110084	Dnah1	dynein, axonemal, heavy chain 1	0.334163	3.45169	0.000131311	3.8817
mICD_WT	ANXA5	11747	Anxa5	annexin A5	-0.296698	5.76282	0.00013351	3.87449
mICD_WT		118567569	LOC118567569	uncharacterized LOC118567569	0.363993	3.09567	0.000134159	3.87238
mICD_WT	MTUS1	102103	Mtus1	mitochondrial tumor suppressor 1	-0.232121	5.36866	0.000136255	3.86565
mICD_WT	MBD5	109241	Mbd5	methyl-CpG binding domain protein 5	0.131691	7.08811	0.00014	3.85387
mICD_WT	MEAF6	70088	Meaf6	MYST/Esa1-associated factor 6	0.164524	6.28461	0.000144746	3.83939
mICD_WT	GCNT4	218476	Gcnt4	glucosaminyl (N-acetyl) transferase 4, core 2 (beta-1,6-N-acetylglucosaminyltransferase)	-0.588824	4.5069	0.000146038	3.83553
mICD_WT	ADCY7	11513	Adcy7	adenylate cyclase 7	0.370135	3.27518	0.000146514	3.83412
mICD_WT	SOCS5	56468	Socs5	suppressor of cytokine signaling 5	0.178905	6.82078	0.000150125	3.82355
mICD_WT	HHATL	74770	Hhatl	hedgehog acyltransferase-like	-0.426186	3.2764	0.00015066	3.822
mICD_WT	TRPM2	28240	Trpm2	transient receptor potential cation channel, subfamily M, member 2	-0.226724	5.62683	0.000152937	3.81549
mICD_WT	FGFR2	14183	Fgfr2	fibroblast growth factor receptor 2	-0.278329	5.48086	0.000153415	3.81413
mICD_WT		102633560	Gm31356	predicted gene, 31356	0.390594	3.63145	0.000156547	3.80535
mICD_WT	ADORA2A	11540	Adora2a	adenosine A2a receptor	2.70864	2.07886	0.000156717	3.80488
mICD_WT	CDC42SE1	57912	Cdc42se1	CDC42 small effector 1	-0.175828	5.49534	0.000160909	3.79342
mICD_WT	PAQR8	74229	Paqr8	progestin and adipoQ receptor family member VIII	-0.223815	7.34004	0.000161678	3.79135
mICD_WT	APOL2	239552	Apol8	apolipoprotein L 8	-0.520297	2.73051	0.000163206	3.78726
mICD_WT	PGK1	18655	Pgk1	phosphoglycerate kinase 1	-0.184113	6.89199	0.000163837	3.78559
mICD_WT	MICAL1	171580	Mical1	microtubule associated monooxygenase, calponin and LIM domain containing 1	-0.445729	3.79484	0.000163884	3.78546
mICD_WT	ATP2B4	381290	Atp2b4	ATPase, Ca++ transporting, plasma membrane 4	0.404188	8.52307	0.000164917	3.78274
mICD_WT	CDC42EP1	104445	Cdc42ep1	CDC42 effector protein (Rho GTPase binding) 1	-0.413805	3.27767	0.000165067	3.78234
mICD_WT	KCNMB4	58802	Kcnmb4	potassium large conductance calcium-activated channel, subfamily M, beta member 4	0.25213	5.29658	0.000165933	3.78007
mICD_WT	OSTF1	20409	Ostf1	osteoclast stimulating factor 1	-0.36527	2.97555	0.000167721	3.77541
mICD_WT	LONRF3	74365	Lonrf3	LON peptidase N-terminal domain and ring finger 3	-0.2916	5.01787	0.000168213	3.77414
mICD_WT	BRPF3	268936	Brpf3	bromodomain and PHD finger containing, 3	0.222927	5.14225	0.000168615	3.7731
mICD_WT	GDF11	14561	Gdf11	growth differentiation factor 11	-0.293398	4.029	0.000170044	3.76944
mICD_WT	KLF16	118445	Klf16	Kruppel-like factor 16	0.318722	5.00475	0.000174557	3.75806
mICD_WT	IRGM	15944	Irgm1	immunity-related GTPase family M member 1	-0.499636	2.98768	0.00017633	3.75367
mICD_WT	EDNRB	13618	Ednrb	endothelin receptor type B	-0.258053	5.51445	0.000176776	3.75258
mICD_WT		330963	Ankdd1a	ankyrin repeat and death domain containing 1A	0.902384	1.84641	0.000180967	3.7424
mICD_WT	AGO2	239528	Ago2	argonaute RISC catalytic subunit 2	0.16483	6.76387	0.000181297	3.74161
mICD_WT	CACNA1D	12289	Cacna1d	calcium channel, voltage-dependent, L type, alpha 1D subunit	0.221814	7.00894	0.000181561	3.74098
mICD_WT	RGS9	19739	Rgs9	regulator of G-protein signaling 9	1.90267	4.18605	0.000182011	3.7399
mICD_WT	DHCR24	74754	Dhcr24	24-dehydrocholesterol reductase	0.17574	6.40991	0.000182893	3.7378
mICD_WT	HECTD4	269700	Hectd4	HECT domain E3 ubiquitin protein ligase 4	0.129377	9.26703	0.000184302	3.73447
mICD_WT	PCDH8	18530	Pcdh8	protocadherin 8	0.346673	4.49162	0.000190514	3.72007
mICD_WT		108167886	Gm46272	predicted gene, 46272	-0.715049	1.33937	0.000193548	3.71321
mICD_WT	CCNE2	12448	Ccne2	cyclin E2	0.453889	2.76114	0.000194327	3.71147
mICD_WT	GMPS	229363	Gmps	guanine monophosphate synthetase	0.192039	7.22337	0.000198084	3.70315
mICD_WT	ARHGAP31	12549	Arhgap31	Rho GTPase activating protein 31	-0.305215	5.26035	0.000198185	3.70293
mICD_WT	HMGN2	15331	Hmgn2	high mobility group nucleosomal binding domain 2	0.320787	3.85185	0.000198317	3.70264
mICD_WT	PTPRU	19273	Ptpru	protein tyrosine phosphatase, receptor type, U	0.533635	4.76764	0.000201781	3.69512
mICD_WT		52668	Ifi27	interferon, alpha-inducible protein 27	-0.367873	3.63697	0.000204393	3.68953
mICD_WT	PNPLA3	116939	Pnpla3	patatin-like phospholipase domain containing 3	-0.302141	3.68307	0.000206947	3.68414
mICD_WT	VWA5A	67776	Vwa5a	von Willebrand factor A domain containing 5A	-0.272658	4.33749	0.000208187	3.68155
mICD_WT	BICRA	243842	Bicra	BRD4 interacting chromatin remodeling complex associated protein	0.330847	3.75255	0.000213526	3.67055
mICD_WT	CPNE5	240058	Cpne5	copine V	0.347847	6.00012	0.000219103	3.65935
mICD_WT	GSTM5	14862	Gstm1	glutathione S-transferase, mu 1	-0.170753	6.44784	0.000220193	3.6572
mICD_WT	RPS27	57294	Rps27	ribosomal protein S27	0.165077	6.34363	0.000220351	3.65688
mICD_WT	SYDE1	71709	Syde1	synapse defective 1, Rho GTPase, homolog 1 (C. elegans)	-0.40346	3.28163	0.000223497	3.65073
mICD_WT	PRR12	233210	Prr12	proline rich 12	0.246426	5.24114	0.000231188	3.63604
mICD_WT	RIMKLB	108653	Rimklb	ribosomal modification protein rimK-like family member B	0.334475	5.32594	0.000233881	3.631
mICD_WT	POGK	71592	Pogk	pogo transposable element with KRAB domain	-0.155701	6.53216	0.000237609	3.62414
mICD_WT	PDP1	381511	Pdp1	pyruvate dehyrogenase phosphatase catalytic subunit 1	-0.380088	8.09899	0.000245799	3.60942
mICD_WT	CCHCR1	240084	Cchcr1	coiled-coil alpha-helical rod protein 1	-0.480041	2.59457	0.000246849	3.60757
mICD_WT	CELF1	13046	Celf1	CUGBP, Elav-like family member 1	0.147335	8.24481	0.000248439	3.60478
mICD_WT	SACS	50720	Sacs	sacsin	-0.169582	8.60294	0.000248748	3.60424
mICD_WT	TNFAIP8L1	66443	Tnfaip8l1	tumor necrosis factor, alpha-induced protein 8-like 1	0.290328	3.13663	0.000250182	3.60174
mICD_WT	SUZ12	52615	Suz12	SUZ12 polycomb repressive complex 2 subunit	0.187731	5.61479	0.000251512	3.59944
mICD_WT		245404	Dcaf12l1	DDB1 and CUL4 associated factor 12-like 1	0.325181	5.5912	0.000255989	3.59178
mICD_WT		77361	9430085M18Rik	RIKEN cDNA 9430085M18 gene	-0.722219	1.22578	0.000258715	3.58718
mICD_WT	PPM1L	242083	Ppm1l	protein phosphatase 1 (formerly 2C)-like	-0.194489	8.14339	0.00026799	3.57188
mICD_WT	FGF1	14164	Fgf1	fibroblast growth factor 1	-0.169861	5.76386	0.000269833	3.5689
mICD_WT	ZNF367	238673	Zfp367	zinc finger protein 367	-0.202422	5.28993	0.000271733	3.56586
mICD_WT	CCDC82	66396	Ccdc82	coiled-coil domain containing 82	0.269571	5.19475	0.000271768	3.5658
mICD_WT		118568753	LOC118568753	translation initiation factor IF-2-like	0.399538	2.10242	0.000275737	3.5595
mICD_WT	VSTM2L	277432	Vstm2l	V-set and transmembrane domain containing 2-like	0.269622	4.80776	0.00027793	3.55607
mICD_WT	NUDCD3	209586	Nudcd3	NudC domain containing 3	0.132853	7.13421	0.000285181	3.54488
mICD_WT	DSCAML1	114873	Dscaml1	DS cell adhesion molecule like 1	0.217638	5.87515	0.000294272	3.53125
mICD_WT	VAMP1	22317	Vamp1	vesicle-associated membrane protein 1	-0.53679	7.01276	0.000296456	3.52804
mICD_WT		320332	H4f16	H4 histone 16	0.396774	3.22976	0.000298542	3.52499
mICD_WT	SMYD3	69726	Smyd3	SET and MYND domain containing 3	0.255736	5.07814	0.000302193	3.51972
mICD_WT		320155	C730002L08Rik	RIKEN cDNA C730002L08 gene	-0.49465	3.5252	0.00030692	3.51298
mICD_WT	TPCN2	233979	Tpcn2	two pore segment channel 2	-0.40038	2.61332	0.000314182	3.50282
mICD_WT	TRPT1	107328	Trpt1	tRNA phosphotransferase 1	-0.327112	2.81526	0.000316871	3.49912
mICD_WT	SLC24A4	238384	Slc24a4	solute carrier family 24 (sodium/potassium/calcium exchanger), member 4	0.224698	5.18954	0.000317775	3.49788
mICD_WT	CASP1	12362	Casp1	caspase 1	-0.821882	1.68741	0.000318693	3.49663
mICD_WT	L3MBTL3	237339	L3mbtl3	L3MBTL3 histone methyl-lysine binding protein	-0.180122	5.10557	0.000320537	3.49412
mICD_WT	GABRB1	14400	Gabrb1	gamma-aminobutyric acid (GABA) A receptor, subunit beta 1	0.256958	8.06403	0.000320874	3.49367
mICD_WT	MTFR1	67472	Mtfr1	mitochondrial fission regulator 1	-0.329503	2.97613	0.000322479	3.4915
mICD_WT	CHRDL1	83453	Chrdl1	chordin-like 1	-0.328925	5.00534	0.000323744	3.4898
mICD_WT	RASGRF1	19417	Rasgrf1	RAS protein-specific guanine nucleotide-releasing factor 1	0.165155	8.46347	0.000324623	3.48862
mICD_WT	GLRX	93692	Glrx	glutaredoxin	-0.251344	4.14946	0.000328821	3.48304
mICD_WT	PIK3R3	18710	Pik3r3	phosphoinositide-3-kinase regulatory subunit 3	-0.214505	5.92313	0.000334522	3.47558
mICD_WT	ARID4A	238247	Arid4a	AT rich interactive domain 4A (RBP1-like)	0.173645	5.99043	0.000336691	3.47277
mICD_WT	RBM8A	60365	Rbm8a	RNA binding motif protein 8a	0.193261	4.65363	0.000346637	3.46012
mICD_WT	TRERF1	224829	Trerf1	transcriptional regulating factor 1	0.182477	5.69381	0.000354241	3.4507
mICD_WT	NF2	18016	Nf2	neurofibromin 2	-0.154089	6.1062	0.000355572	3.44907
mICD_WT	ARF3	11842	Arf3	ADP-ribosylation factor 3	0.146943	9.23583	0.000360482	3.44312
mICD_WT	PEG10	170676	Peg10	paternally expressed 10	-0.395731	4.10802	0.000373528	3.42768
mICD_WT		102633894	Gm31610	predicted gene, 31610	-0.430334	2.65136	0.000379297	3.42102
mICD_WT	MDGA2	320772	Mdga2	MAM domain containing glycosylphosphatidylinositol anchor 2	0.232886	6.62861	0.00038025	3.41993
mICD_WT	PLCXD2	433022	Plcxd2	phosphatidylinositol-specific phospholipase C, X domain containing 2	-0.226201	8.10682	0.000388963	3.41009
mICD_WT	CPT2	12896	Cpt2	carnitine palmitoyltransferase 2	-0.474938	1.64673	0.000390765	3.40808
mICD_WT	GNAZ	14687	Gnaz	guanine nucleotide binding protein, alpha z subunit	0.163693	6.54173	0.000394096	3.4044
mICD_WT		118567699	LOC118567699	uncharacterized LOC118567699	0.820523	2.3113	0.000398925	3.39911
mICD_WT	PKIA	18767	Pkia	protein kinase inhibitor, alpha	0.327296	7.57958	0.000407236	3.39015
mICD_WT	EMB	13723	Emb	embigin	-0.274437	4.72215	0.000410005	3.38721
mICD_WT	OTUD3	73162	Otud3	OTU domain containing 3	-0.276481	5.16276	0.000410535	3.38665
mICD_WT	DDIT4L	73284	Ddit4l	DNA-damage-inducible transcript 4-like	-0.69543	5.13055	0.000413677	3.38334
mICD_WT	CBLN2	12405	Cbln2	cerebellin 2 precursor protein	-0.422241	5.6295	0.000418777	3.37802
mICD_WT	CTSD	13033	Ctsd	cathepsin D	-0.14752	7.87884	0.000421935	3.37475
mICD_WT	PNMA8A	71691	Pnmal1	PNMA-like 1	0.213226	7.31372	0.000426621	3.36996
mICD_WT	TRIM17	56631	Trim17	tripartite motif-containing 17	-0.294652	3.25664	0.000428452	3.3681
mICD_WT	ORC3	50793	Orc3	origin recognition complex, subunit 3	0.183394	5.70329	0.000441835	3.35474
mICD_WT	-	68400	0610043K17Rik	RIKEN cDNA 0610043K17 gene	0.411498	2.63119	0.00045353	3.34339
mICD_WT	NRN1	68404	Nrn1	neuritin 1	-0.242102	7.45781	0.000458863	3.33832
mICD_WT	GTPBP3	70359	Gtpbp3	GTP binding protein 3	-0.266983	4.39224	0.000460781	3.33651
mICD_WT	TGM3	21818	Tgm3	transglutaminase 3, E polypeptide	0.493333	2.62352	0.000462428	3.33496
mICD_WT		545681	Gm12992	predicted gene 12992	-0.496185	2.74303	0.00046444	3.33307
mICD_WT	METRN	70083	Metrn	meteorin, glial cell differentiation regulator	-0.286601	3.88187	0.00046672	3.33094
mICD_WT	ACAD11	102632	Acad11	acyl-Coenzyme A dehydrogenase family, member 11	-0.192999	4.70049	0.000468034	3.32972
mICD_WT		102633464	Gm31282	predicted gene, 31282	0.306986	2.91891	0.00047553	3.32282
mICD_WT	GPR176	381413	Gpr176	G protein-coupled receptor 176	0.268175	3.77612	0.000488436	3.31119
mICD_WT	PHF21A	192285	Phf21a	PHD finger protein 21A	-0.151635	6.00402	0.000490543	3.30932
mICD_WT	CORT	12854	Cort	cortistatin	0.560041	1.31902	0.00049288	3.30726
mICD_WT	ANKRD63	383787	Ankrd63	ankyrin repeat domain 63	0.612219	4.24101	0.000495545	3.30492
mICD_WT	FLT3	14255	Flt3	FMS-like tyrosine kinase 3	-0.409572	3.59046	0.000502867	3.29855
mICD_WT	ACTR3	74117	Actr3	ARP3 actin-related protein 3	0.164934	7.22744	0.000513065	3.28983
mICD_WT	FBXO2	230904	Fbxo2	F-box protein 2	-0.21055	5.10721	0.000515561	3.28772
mICD_WT	GRIK5	14809	Grik5	glutamate receptor, ionotropic, kainate 5 (gamma 2)	0.203503	6.99741	0.000517531	3.28606
mICD_WT	ABCD2	26874	Abcd2	ATP-binding cassette, sub-family D (ALD), member 2	-0.329917	6.43449	0.000521623	3.28264
mICD_WT	CNN3	71994	Cnn3	calponin 3, acidic	-0.243492	5.00557	0.000528038	3.27733
mICD_WT	BEAN1	65115	Bean1	brain expressed, associated with Nedd4, 1	0.269512	3.78584	0.000529766	3.27592
mICD_WT		102636545	Gm33581	predicted gene, 33581	-0.738319	3.22832	0.000534223	3.27228
mICD_WT	TUBD1	56427	Tubd1	tubulin, delta 1	-0.364098	2.56105	0.000543653	3.26468
mICD_WT	NOL7	70078	Nol7	nucleolar protein 7	0.26436	4.28705	0.000549453	3.26007
mICD_WT	TTF2	74044	Ttf2	transcription termination factor, RNA polymerase II	-0.511228	1.60294	0.000550076	3.25958
mICD_WT	GRIK4	110637	Grik4	glutamate receptor, ionotropic, kainate 4	0.293385	4.21038	0.000551427	3.25851
mICD_WT	IGFBP2	16008	Igfbp2	insulin-like growth factor binding protein 2	-0.488751	4.85357	0.000551453	3.25849
mICD_WT	SH3GL3	20408	Sh3gl3	SH3-domain GRB2-like 3	0.373378	4.49114	0.000556896	3.25423
mICD_WT	GPR37L1	171469	Gpr37l1	G protein-coupled receptor 37-like 1	-0.260955	6.81488	0.00056167	3.25052
mICD_WT	PLEKHA2	83436	Plekha2	pleckstrin homology domain-containing, family A (phosphoinositide binding specific) member 2	-0.373813	3.87661	0.000574067	3.24104
mICD_WT	ARAF	11836	Araf	Araf proto-oncogene, serine/threonine kinase	0.162324	6.80725	0.000580279	3.23636
mICD_WT	HMGN3	94353	Hmgn3	high mobility group nucleosomal binding domain 3	-0.164824	4.85154	0.000593621	3.22649
mICD_WT	CUTA	67675	Cuta	cutA divalent cation tolerance homolog	-0.270343	4.0514	0.000603073	3.21963
mICD_WT	QPCT	70536	Qpct	glutaminyl-peptide cyclotransferase (glutaminyl cyclase)	0.375224	2.66077	0.000624396	3.20454
mICD_WT	GAS7	14457	Gas7	growth arrest specific 7	0.13732	9.44017	0.000629387	3.20108
mICD_WT	KNOP1	66356	Knop1	lysine rich nucleolar protein 1	-0.177829	4.74118	0.000629465	3.20103
mICD_WT	MORC2	74522	Morc2a	microrchidia 2A	-0.160909	5.88547	0.000635308	3.19702
mICD_WT	TCAP	21393	Tcap	titin-cap	0.558865	2.44869	0.000635336	3.197
mICD_WT	LIFR	16880	Lifr	LIF receptor alpha	-0.279985	7.15498	0.000637383	3.1956
mICD_WT	STXBP5-AS1	102633974	Gm28905	predicted gene 28905	0.380729	2.62543	0.000642099	3.1924
mICD_WT	SIX4	20474	Six4	sine oculis-related homeobox 4	-0.773655	2.65222	0.000643618	3.19137
mICD_WT	ZBTB34	241311	Zbtb34	zinc finger and BTB domain containing 34	0.22302	4.99491	0.000647834	3.18854
mICD_WT	RIC8B	237422	Ric8b	RIC8 guanine nucleotide exchange factor B	0.187008	6.01649	0.000655091	3.1837
mICD_WT	PSD	73728	Psd	pleckstrin and Sec7 domain containing	0.224157	8.3917	0.000655276	3.18358
mICD_WT	GNB4	14696	Gnb4	guanine nucleotide binding protein (G protein), beta 4	0.824291	5.24923	0.000655643	3.18333
mICD_WT		74034	4632404H12Rik	RIKEN cDNA 4632404H12 gene	-0.272425	3.18879	0.000656009	3.18309
mICD_WT	MPPED2	77015	Mpped2	metallophosphoesterase domain containing 2	0.258527	4.54922	0.000673645	3.17157
mICD_WT	PRRT4	101359	Prrt4	proline-rich transmembrane protein 4	0.60601	1.19373	0.00067687	3.16949
mICD_WT	PLPPR3	216152	Plppr3	phospholipid phosphatase related 3	0.29937	5.38004	0.000678426	3.1685
mICD_WT	ELOVL5	68801	Elovl5	ELOVL family member 5, elongation of long chain fatty acids (yeast)	-0.169972	5.89586	0.000680325	3.16728
mICD_WT	TTC39B	69863	Ttc39b	tetratricopeptide repeat domain 39B	-0.174116	7.0495	0.000682923	3.16563
mICD_WT	TSR2	69499	Tsr2	TSR2 20S rRNA accumulation	0.153093	6.15115	0.000687874	3.16249
mICD_WT	LOC105374737	105245874	Gm41257	predicted gene, 41257	-0.518245	1.10389	0.000698019	3.15613
mICD_WT	MEGF10	70417	Megf10	multiple EGF-like-domains 10	-0.236654	4.91013	0.000700826	3.15439
mICD_WT	CFAP251	269701	Wdr66	WD repeat domain 66	0.503126	2.42794	0.000706974	3.1506
mICD_WT	DDX60	234311	Ddx60	DExD/H box helicase 60	-0.612399	1.07334	0.000709389	3.14912
mICD_WT	ITM2C	64294	Itm2c	integral membrane protein 2C	0.123932	8.77471	0.000720326	3.14247
mICD_WT	EDN1	13614	Edn1	endothelin 1	-0.749379	1.26483	0.000721249	3.14191
mICD_WT	SLC38A3	76257	Slc38a3	solute carrier family 38, member 3	-0.240467	5.74492	0.000724216	3.14013
mICD_WT		102638607	Gm15927	predicted gene 15927	-0.555352	1.09142	0.000724898	3.13972
mICD_WT	CD47	16423	Cd47	CD47 antigen (Rh-related antigen, integrin-associated signal transducer)	0.166473	6.50455	0.000729683	3.13687
mICD_WT	TAC1	21333	Tac1	tachykinin 1	1.48397	2.63404	0.000732225	3.13536
mICD_WT	SERP2	72661	Serp2	stress-associated endoplasmic reticulum protein family member 2	0.167505	5.19291	0.00073985	3.13086
mICD_WT	MROH1	223658	Mroh1	maestro heat-like repeat family member 1	-0.235888	6.28998	0.000749191	3.12541
mICD_WT	TRIM2	80890	Trim2	tripartite motif-containing 2	-0.147365	8.59512	0.000753147	3.12312
mICD_WT	PCDHGC4	93707	Pcdhgc4	protocadherin gamma subfamily C, 4	0.227339	4.08145	0.000756488	3.1212
mICD_WT	PITHD1	66193	Pithd1	PITH (C-terminal proteasome-interacting domain of thioredoxin-like) domain containing 1	0.149091	5.4349	0.000758368	3.12012
mICD_WT	PEX11A	18631	Pex11a	peroxisomal biogenesis factor 11 alpha	-0.323296	2.25263	0.000758916	3.11981
mICD_WT	CDK16	18555	Cdk16	cyclin-dependent kinase 16	-0.169754	7.59389	0.000761347	3.11842
mICD_WT	RAB29	226422	Rab29	RAB29, member RAS oncogene family	-0.594214	1.18035	0.000775824	3.11024
mICD_WT	TMEM94	71947	Tmem94	transmembrane protein 94	0.190392	5.72311	0.000783506	3.10596
mICD_WT	TMX4	52837	Tmx4	thioredoxin-related transmembrane protein 4	0.161249	8.25764	0.000784256	3.10554
mICD_WT	RASSF8	71323	Rassf8	Ras association (RalGDS/AF-6) domain family (N-terminal) member 8	-0.290906	3.7874	0.000784513	3.1054
mICD_WT	HPCAL4	170638	Hpcal4	hippocalcin-like 4	0.247992	9.58729	0.000786441	3.10433
mICD_WT	DDX19B	234733	Ddx19b	DEAD box helicase 19b	-0.140581	5.46807	0.000787656	3.10366
mICD_WT	C2CD4C	237397	C2cd4c	C2 calcium-dependent domain containing 4C	0.394731	3.9904	0.000790004	3.10237
mICD_WT	CLYBL	69634	Clybl	citrate lyase beta like	-0.27013	3.67167	0.000811019	3.09097
mICD_WT	SPRYD7	66674	Spryd7	SPRY domain containing 7	0.198425	5.49406	0.00081858	3.08694
mICD_WT		74038	Brip1os	BRCA1 interacting protein C-terminal helicase 1, opposite strand	-0.377047	3.26629	0.000823753	3.0842
mICD_WT	RIDA	15473	Rida	reactive intermediate imine deaminase A homolog	-0.253234	4.46181	0.000825588	3.08324
mICD_WT	JAK3	16453	Jak3	Janus kinase 3	-0.394039	2.0805	0.00082571	3.08317
mICD_WT	TEK	21687	Tek	TEK receptor tyrosine kinase	-0.228807	4.36121	0.000825977	3.08303
mICD_WT	BAG4	67384	Bag4	BCL2-associated athanogene 4	0.148536	6.52681	0.000830921	3.08044
mICD_WT	TTL	69737	Ttl	tubulin tyrosine ligase	-0.217923	6.69778	0.000831994	3.07988
mICD_WT	CHD3	216848	Chd3	chromodomain helicase DNA binding protein 3	0.226102	8.78854	0.000832314	3.07971
mICD_WT	ASIC4	241118	Asic4	acid-sensing (proton-gated) ion channel family member 4	0.71639	3.19899	0.000832879	3.07942
mICD_WT	-	668661	2410002F23Rik	RIKEN cDNA 2410002F23 gene	0.15388	5.26373	0.000833998	3.07883
mICD_WT	LOC105378141	102637865	Gm34567	predicted gene, 34567	0.741224	2.29312	0.00083775	3.07689
mICD_WT	HNRNPA3	229279	Hnrnpa3	heterogeneous nuclear ribonucleoprotein A3	0.143038	6.45844	0.000878779	3.05612
mICD_WT	FERMT2	218952	Fermt2	fermitin family member 2	-0.134978	6.13929	0.000881156	3.05495
mICD_WT	SHC2	216148	Shc2	SHC (Src homology 2 domain containing) transforming protein 2	0.18292	5.50375	0.000887342	3.05191
mICD_WT	FHL1	14199	Fhl1	four and a half LIM domains 1	0.331184	5.52172	0.000888147	3.05152
mICD_WT	STMN1	16765	Stmn1	stathmin 1	0.179103	7.40108	0.000904737	3.04348
mICD_WT		15039	H2-T22	histocompatibility 2, T region locus 22	-0.328516	3.32181	0.000905668	3.04303
mICD_WT	FGFRL1	116701	Fgfrl1	fibroblast growth factor receptor-like 1	-0.292781	3.35501	0.000908255	3.04179
mICD_WT	JADE1	269424	Jade1	jade family PHD finger 1	0.161827	5.77044	0.000909407	3.04124
mICD_WT	MRAS	17532	Mras	muscle and microspikes RAS	-0.156973	7.76953	0.0009127	3.03967
mICD_WT	NECTIN4	71740	Nectin4	nectin cell adhesion molecule 4	-0.411617	2.23506	0.000929037	3.03197
mICD_WT	DNAAF11	54562	Lrrc6	leucine rich repeat containing 6 (testis)	0.350948	2.90644	0.00093629	3.02859
mICD_WT	TMEM209	72649	Tmem209	transmembrane protein 209	0.274674	5.06591	0.000941238	3.0263
mICD_WT	FBXO48	319701	Fbxo48	F-box protein 48	0.450527	1.38239	0.000943528	3.02525
mICD_WT	LGR6	329252	Lgr6	leucine-rich repeat-containing G protein-coupled receptor 6	-0.584639	1.97587	0.000945525	3.02433
mICD_WT	ZCCHC18	66995	Zcchc18	zinc finger, CCHC domain containing 18	0.144779	7.44541	0.00094715	3.02358
mICD_WT	TXNRD1	50493	Txnrd1	thioredoxin reductase 1	-0.177281	5.49098	0.00096185	3.01689
mICD_WT	RNF213	672511	Rnf213	ring finger protein 213	-0.327554	4.87711	0.000967749	3.01424
mICD_WT	ITGA8	241226	Itga8	integrin alpha 8	0.387986	4.10094	0.000980477	3.00856
mICD_WT	LUZP1	269593	Luzp1	leucine zipper protein 1	-0.321891	7.5305	0.000980611	3.0085
mICD_WT	IGSF21	230868	Igsf21	immunoglobulin superfamily, member 21	0.644552	4.44162	0.000990152	3.0043
mICD_WT	CHRM1	12669	Chrm1	cholinergic receptor, muscarinic 1, CNS	0.152403	7.38419	0.000996721	3.00143
mICD_WT	COL5A1	12831	Col5a1	collagen, type V, alpha 1	0.451585	5.30547	0.00100069	2.9997
mICD_WT	IL11RA	16157	Il11ra1	interleukin 11 receptor, alpha chain 1	-0.305596	3.90177	0.00100142	2.99938
mICD_WT	EFCAB6	77627	Efcab6	EF-hand calcium binding domain 6	-0.300764	3.74761	0.00100687	2.99703
mICD_WT	OTOF	83762	Otof	otoferlin	0.51085	5.35665	0.00100869	2.99624
mICD_WT	NSUN4	72181	Nsun4	NOL1/NOP2/Sun domain family, member 4	-0.253453	3.37804	0.00101079	2.99534
mICD_WT	CCND3	12445	Ccnd3	cyclin D3	-0.341349	3.34547	0.00102045	2.99121
mICD_WT		14349	Fv1	Friend virus susceptibility 1	-0.311777	3.26076	0.00102057	2.99116
mICD_WT		118568007	LOC118568007	uncharacterized LOC118568007	0.565014	9.19365	0.00102113	2.99092
mICD_WT	TPTE	13063	Cycs	cytochrome c, somatic	-0.171967	5.66297	0.00102531	2.98914
mICD_WT	SCD	20249	Scd1	stearoyl-Coenzyme A desaturase 1	-0.201376	7.32535	0.00103002	2.98716
mICD_WT	BCL9L	80288	Bcl9l	B cell CLL/lymphoma 9-like	0.171682	4.91782	0.00103309	2.98586
mICD_WT	COTL1	72042	Cotl1	coactosin-like 1 (Dictyostelium)	0.218316	4.36221	0.00103464	2.98521
mICD_WT	TRPM3	226025	Trpm3	transient receptor potential cation channel, subfamily M, member 3	-0.256836	6.96009	0.00104138	2.98239
mICD_WT	FSTL1	14314	Fstl1	follistatin-like 1	-0.359941	4.90664	0.00105186	2.97804
mICD_WT	GASK1B	68659	Gask1b	golgi associated kinase 1B	-0.321274	2.76593	0.00105812	2.97546
mICD_WT	BCAP31	27061	Bcap31	B cell receptor associated protein 31	-0.174458	4.99694	0.0010594	2.97494
mICD_WT	MINAR2	225583	Minar2	membrane integral NOTCH2 associated receptor 2	0.272295	3.57474	0.00106336	2.97332
mICD_WT	ITGA6	16403	Itga6	integrin alpha 6	-0.172673	4.96715	0.00108604	2.96415
mICD_WT	ZFP2	22678	Zfp2	zinc finger protein 2	0.191202	5.13863	0.00109163	2.96192
mICD_WT		268319	BC025920	zinc finger protein pseudogene	-0.413924	1.61182	0.00109833	2.95927
mICD_WT	NEFL	18039	Nefl	neurofilament, light polypeptide	-0.254425	8.67697	0.00109919	2.95893
mICD_WT	PIP5KL1	227733	Pip5kl1	phosphatidylinositol-4-phosphate 5-kinase-like 1	-0.303764	2.77337	0.00110106	2.95819
mICD_WT	G6PD	14381	G6pdx	glucose-6-phosphate dehydrogenase X-linked	-0.201776	4.62444	0.00110521	2.95655
mICD_WT	AIFM3	72168	Aifm3	apoptosis-inducing factor, mitochondrion-associated 3	-0.414364	6.85552	0.00110947	2.95488
mICD_WT	ACR	11434	Acr	acrosin prepropeptide	0.424352	1.59773	0.00112571	2.94857
mICD_WT	CATSPERZ	67077	Catsperz	cation channel sperm associated auxiliary subunit zeta	-0.458654	2.57754	0.00112878	2.94739
mICD_WT	NEDD4L	83814	Nedd4l	neural precursor cell expressed, developmentally down-regulated gene 4-like	0.133894	7.81972	0.00113164	2.94629
mICD_WT	SIRPA	19261	Sirpa	signal-regulatory protein alpha	0.113925	8.89409	0.00115831	2.93617
mICD_WT	ARNTL	11865	Arntl	aryl hydrocarbon receptor nuclear translocator-like	-0.233947	6.16846	0.00116621	2.93322
mICD_WT	ADAMTS1	11504	Adamts1	a disintegrin-like and metallopeptidase (reprolysin type) with thrombospondin type 1 motif, 1	-0.316998	3.63211	0.0011686	2.93233
mICD_WT	ATP9A	11981	Atp9a	ATPase, class II, type 9A	0.124981	8.65079	0.00120454	2.91918
mICD_WT	AKIRIN1	68050	Akirin1	akirin 1	-0.15339	5.69125	0.0012135	2.91596
mICD_WT	PIANP	319352	Pianp	PILR alpha associated neural protein	0.217177	5.43935	0.00122231	2.91282
mICD_WT		102632163	Gm30310	predicted gene, 30310	0.463502	1.30843	0.00122551	2.91168
mICD_WT	MPPED1	223726	Mpped1	metallophosphoesterase domain containing 1	0.144335	7.8441	0.00124287	2.90558
mICD_WT	PRRC2B	227723	Prrc2b	proline-rich coiled-coil 2B	0.111769	9.08243	0.00124952	2.90326
mICD_WT	ARHGEF26	622434	Arhgef26	Rho guanine nucleotide exchange factor (GEF) 26	-0.201405	4.82754	0.00125174	2.90248
mICD_WT	DHRS11	192970	Dhrs11	dehydrogenase/reductase (SDR family) member 11	-0.358785	2.06173	0.00125377	2.90178
mICD_WT	ATF7IP	54343	Atf7ip	activating transcription factor 7 interacting protein	0.139526	7.17882	0.00125507	2.90133
mICD_WT	FNIP2	329679	Fnip2	folliculin interacting protein 2	0.194324	5.21128	0.00126335	2.89848
mICD_WT	PRDX2	21672	Prdx2	peroxiredoxin 2	-0.131645	6.84345	0.00126833	2.89677
mICD_WT	TCTN3	67590	Tctn3	tectonic family member 3	0.166797	4.7219	0.00127206	2.89549
mICD_WT	KIAA1614	207792	BC034090	cDNA sequence BC034090	-0.333665	3.41179	0.00127554	2.89431
mICD_WT	PMEPA1	65112	Pmepa1	prostate transmembrane protein, androgen induced 1	-0.275164	5.09644	0.00127775	2.89355
mICD_WT	STXBP5L	207227	Stxbp5l	syntaxin binding protein 5-like	-0.132066	8.76616	0.0012785	2.8933
mICD_WT	HEATR1	217995	Heatr1	HEAT repeat containing 1	-0.172604	5.35438	0.00129499	2.88773
mICD_WT	GRIN3A	242443	Grin3a	glutamate receptor ionotropic, NMDA3A	0.313345	5.73001	0.00130354	2.88488
mICD_WT		102636131	Gm13067	predicted gene 13067	-0.643543	4.16903	0.00131513	2.88103
mICD_WT	FCSK	234730	Fcsk	fucose kinase	-0.226911	4.16707	0.00131934	2.87964
mICD_WT	KLHDC10	76788	Klhdc10	kelch domain containing 10	0.135385	7.074	0.00132351	2.87827
mICD_WT	NOL4L	329540	Nol4l	nucleolar protein 4-like	0.195299	5.98803	0.00132653	2.87728
mICD_WT	NDRG1	17988	Ndrg1	N-myc downstream regulated gene 1	-0.347758	5.23909	0.0013365	2.87403
mICD_WT	G0S2	14373	G0s2	G0/G1 switch gene 2	-0.473039	1.06681	0.00134379	2.87167
mICD_WT	TSPAN9	109246	Tspan9	tetraspanin 9	-0.202465	5.62323	0.00134485	2.87133
mICD_WT	MT1E	17748	Mt1	metallothionein 1	-0.188565	6.15163	0.00134918	2.86993
mICD_WT	HIGD2A	67044	Higd2a	HIG1 domain family, member 2A	-0.176513	5.09253	0.00137354	2.86216
mICD_WT	ANKRD12	106585	Ankrd12	ankyrin repeat domain 12	0.119855	7.97982	0.00137603	2.86137
mICD_WT	ACSL6	216739	Acsl6	acyl-CoA synthetase long-chain family member 6	-0.167631	8.1222	0.00138395	2.85888
mICD_WT		408065	Zfp456	zinc finger protein 456	-0.49125	1.16207	0.00138559	2.85836
mICD_WT	UBASH3B	72828	Ubash3b	ubiquitin associated and SH3 domain containing, B	-0.192368	5.62807	0.00140212	2.85322
mICD_WT	ZCCHC14	142682	Zcchc14	zinc finger, CCHC domain containing 14	0.136644	6.45278	0.00141603	2.84893
mICD_WT	SLC35F1	215085	Slc35f1	solute carrier family 35, member F1	0.549224	6.02408	0.00143261	2.84387
mICD_WT	IREB2	64602	Ireb2	iron responsive element binding protein 2	0.166829	6.60609	0.00143971	2.84172
mICD_WT	RESP18	19711	Resp18	regulated endocrine-specific protein 18	-0.187451	4.85783	0.00144097	2.84135
mICD_WT	PCDH20	219257	Pcdh20	protocadherin 20	-0.251378	5.71929	0.00146583	2.83392
mICD_WT	OLFML2B	320078	Olfml2b	olfactomedin-like 2B	-0.406958	2.15337	0.00146853	2.83312
mICD_WT	INPP4A	269180	Inpp4a	inositol polyphosphate-4-phosphatase, type I	0.117253	7.98488	0.00148573	2.82806
mICD_WT	ICMT	57295	Icmt	isoprenylcysteine carboxyl methyltransferase	-0.132558	6.26013	0.00149347	2.8258
mICD_WT	PPP1R12B	329251	Ppp1r12b	protein phosphatase 1, regulatory subunit 12B	0.126327	7.56388	0.00150691	2.82191
mICD_WT	XRN1	24127	Xrn1	5'-3' exoribonuclease 1	0.164088	6.42294	0.00150833	2.82151
mICD_WT	APBB2	11787	Apbb2	amyloid beta (A4) precursor protein-binding, family B, member 2	-0.142691	6.77645	0.00151371	2.81996
mICD_WT	SF1	22668	Sf1	splicing factor 1	0.142227	6.10467	0.00151599	2.8193
mICD_WT	PAPLN	170721	Papln	papilin, proteoglycan-like sulfated glycoprotein	0.539254	2.60907	0.00153063	2.81513
mICD_WT	DHX16	69192	Dhx16	DEAH (Asp-Glu-Ala-His) box polypeptide 16	-0.219863	4.57062	0.00153109	2.815
mICD_WT	GALNS	50917	Galns	galactosamine (N-acetyl)-6-sulfate sulfatase	0.361811	2.84066	0.00153616	2.81356
mICD_WT	NANOS1	332397	Nanos1	nanos C2HC-type zinc finger 1	0.254447	4.9353	0.00153954	2.81261
mICD_WT	USP2	53376	Usp2	ubiquitin specific peptidase 2	0.191211	5.76316	0.0015444	2.81124
mICD_WT	CELF6	76183	Celf6	CUGBP, Elav-like family member 6	0.291723	4.44529	0.0015476	2.81034
mICD_WT	TCF19	106795	Tcf19	transcription factor 19	-0.483136	2.70154	0.00155733	2.80762
mICD_WT	HADH	15107	Hadh	hydroxyacyl-Coenzyme A dehydrogenase	-0.2683	3.77955	0.00157361	2.8031
mICD_WT	STK3	56274	Stk3	serine/threonine kinase 3	-0.151823	5.24004	0.00157655	2.80229
mICD_WT	HLA-C	14964	H2-D1	histocompatibility 2, D region locus 1	-0.312713	4.56288	0.00157719	2.80212
mICD_WT	RASGEF1A	70727	Rasgef1a	RasGEF domain family, member 1A	0.245352	7.77856	0.00157924	2.80155
mICD_WT	PRAMEF1	242736	Pramel12	PRAME like 12	-0.22136	3.96282	0.00160536	2.79443
mICD_WT	NEDD9	18003	Nedd9	neural precursor cell expressed, developmentally down-regulated gene 9	-0.304522	3.41723	0.0016085	2.79358
mICD_WT	TMEM200B	623230	Tmem200b	transmembrane protein 200B	-0.561596	3.12607	0.00160898	2.79345
mICD_WT	CELSR2	53883	Celsr2	cadherin, EGF LAG seven-pass G-type receptor 2	0.14187	8.37411	0.00161107	2.79289
mICD_WT	PLEKHO2	102595	Plekho2	pleckstrin homology domain containing, family O member 2	-0.310218	3.85086	0.0016174	2.79118
mICD_WT	MCF2	109904	Mcf2	mcf.2 transforming sequence	-0.314134	3.40007	0.0016276	2.78845
mICD_WT	RUNDC3B	242819	Rundc3b	RUN domain containing 3B	0.178993	5.60102	0.00162937	2.78798
mICD_WT	GABRA5	110886	Gabra5	gamma-aminobutyric acid (GABA) A receptor, subunit alpha 5	0.373518	5.12038	0.00164275	2.78443
mICD_WT	TMBIM1	69660	Tmbim1	transmembrane BAX inhibitor motif containing 1	-0.251922	4.17694	0.0016459	2.7836
mICD_WT	LAPTM4B	114128	Laptm4b	lysosomal-associated protein transmembrane 4B	-0.235164	5.83302	0.00165829	2.78034
mICD_WT	SUSD2	71733	Susd2	sushi domain containing 2	0.492302	3.47182	0.00167936	2.77486
mICD_WT	TMEM201	230917	Tmem201	transmembrane protein 201	0.130228	5.63639	0.00169912	2.76978
mICD_WT	CBARP	100503659	Cbarp	calcium channel, voltage-dependent, beta subunit associated regulatory protein	0.201782	7.345	0.00170068	2.76938
mICD_WT	KCND2	16508	Kcnd2	potassium voltage-gated channel, Shal-related family, member 2	0.198267	8.52878	0.00171436	2.7659
mICD_WT	RBM28	68272	Rbm28	RNA binding motif protein 28	-0.169555	5.53093	0.00172286	2.76375
mICD_WT	ARHGAP22	239027	Arhgap22	Rho GTPase activating protein 22	0.359006	2.80254	0.00172837	2.76236
mICD_WT	GBP7	229900	Gbp7	guanylate binding protein 7	-0.324475	3.18446	0.00173708	2.76018
mICD_WT	PFKFB3	170768	Pfkfb3	6-phosphofructo-2-kinase/fructose-2,6-biphosphatase 3	-0.300635	4.81546	0.00174464	2.7583
mICD_WT	KIRREL2	243911	Kirrel2	kirre like nephrin family adhesion molecule 2	-0.275304	3.2125	0.00175626	2.75541
mICD_WT	SCN1A	20265	Scn1a	sodium channel, voltage-gated, type I, alpha	-0.303789	8.81485	0.00176888	2.7523
mICD_WT	OXR1	170719	Oxr1	oxidation resistance 1	-0.200172	8.7833	0.00178133	2.74925
mICD_WT	ICAM5	15898	Icam5	intercellular adhesion molecule 5, telencephalin	0.24462	6.89316	0.00178924	2.74733
mICD_WT	CRHBP	12919	Crhbp	corticotropin releasing hormone binding protein	-0.244089	3.78084	0.00179832	2.74513
mICD_WT	BAIAP3	545192	Baiap3	BAI1-associated protein 3	1.46414	2.5132	0.00180021	2.74468
mICD_WT	C14orf119	58248	1700123O20Rik	RIKEN cDNA 1700123O20 gene	-0.248683	3.28076	0.00180117	2.74444
mICD_WT	RGS5	19737	Rgs5	regulator of G-protein signaling 5	-0.14855	6.67415	0.00180538	2.74343
mICD_WT	FNDC3B	72007	Fndc3b	fibronectin type III domain containing 3B	-0.178444	5.01055	0.00180853	2.74267
mICD_WT	VSIR	74048	Vsir	V-set immunoregulatory receptor	-0.199633	4.63184	0.0018406	2.73504
mICD_WT	MAMDC2	71738	Mamdc2	MAM domain containing 2	-0.542355	1.30946	0.00184074	2.73501
mICD_WT	EIF2AK2	19106	Eif2ak2	eukaryotic translation initiation factor 2-alpha kinase 2	-0.318593	3.15674	0.0018409	2.73497
mICD_WT	DZIP3	224170	Dzip3	DAZ interacting protein 3, zinc finger	0.177557	7.38153	0.00184289	2.7345
mICD_WT	NAV2-AS4	102635541	Gm32849	predicted gene, 32849	0.345594	6.80422	0.0018442	2.73419
mICD_WT	HAUS6	230376	Haus6	HAUS augmin-like complex, subunit 6	0.214279	3.81818	0.00184545	2.7339
mICD_WT	LRRC10B	278795	Lrrc10b	leucine rich repeat containing 10B	1.80766	1.42249	0.00184808	2.73328
mICD_WT	SARAF	67887	Saraf	store-operated calcium entry-associated regulatory factor	-0.112367	7.50275	0.00185677	2.73124
mICD_WT	JAZF1	231986	Jazf1	JAZF zinc finger 1	0.165286	4.78297	0.00186354	2.72966
mICD_WT	AMZ1	231842	Amz1	archaelysin family metallopeptidase 1	0.746493	3.15371	0.00186786	2.72865
mICD_WT		319160	H4c12	H4 clustered histone 12	0.364842	2.69821	0.00188	2.72584
mICD_WT	SPTBN5	640524	Sptbn5	spectrin beta, non-erythrocytic 5	0.273648	2.88755	0.00188382	2.72496
mICD_WT	CORO6	216961	Coro6	coronin 6	-0.4074	4.73542	0.00189845	2.7216
mICD_WT	NR2C2	22026	Nr2c2	nuclear receptor subfamily 2, group C, member 2	0.122816	7.94645	0.00191275	2.71834
mICD_WT	SDCBP	53378	Sdcbp	syndecan binding protein	-0.143085	7.22927	0.00191902	2.71692
mICD_WT	TARS1	110960	Tars	threonyl-tRNA synthetase	-0.158323	4.78035	0.00193042	2.71435
mICD_WT	RGS4	19736	Rgs4	regulator of G-protein signaling 4	-0.379315	8.97834	0.00193422	2.71349
mICD_WT	DNAH14	240960	Dnah14	dynein, axonemal, heavy chain 14	0.669826	1.83743	0.00195597	2.70864
mICD_WT	CAMK1	52163	Camk1	calcium/calmodulin-dependent protein kinase I	0.158985	5.67885	0.00195913	2.70794
mICD_WT	ACACA	107476	Acaca	acetyl-Coenzyme A carboxylase alpha	0.128805	6.8736	0.00196853	2.70586
mICD_WT	EWSR1	14030	Ewsr1	Ewing sarcoma breakpoint region 1	0.117691	7.58923	0.00196878	2.7058
mICD_WT		72093	2010320M18Rik	RIKEN cDNA 2010320M18 gene	-0.375303	1.57379	0.00197361	2.70474
mICD_WT	TGFBR2	21813	Tgfbr2	transforming growth factor, beta receptor II	-0.335561	4.42977	0.00197652	2.7041
mICD_WT	ABI2	329165	Abi2	abl interactor 2	0.142079	8.7396	0.00198108	2.7031
mICD_WT	FAM107A	268709	Fam107a	family with sequence similarity 107, member A	-0.337541	7.94271	0.00199195	2.70072
mICD_WT	DIS3L2	208718	Dis3l2	DIS3 like 3'-5' exoribonuclease 2	0.151907	5.31636	0.00199921	2.69914
mICD_WT	GLUL	14645	Glul	glutamate-ammonia ligase (glutamine synthetase)	-0.178547	10.4311	0.00199988	2.699
mICD_WT	REM2	140743	Rem2	rad and gem related GTP binding protein 2	1.04178	1.04451	0.00200672	2.69751
mICD_WT	IDNK	75731	Idnk	idnK gluconokinase homolog (E. coli)	-0.224627	3.86775	0.00201108	2.69657
mICD_WT	FOXK1	17425	Foxk1	forkhead box K1	0.139667	5.89809	0.00201462	2.69581
mICD_WT		115487962	Gm51968	predicted gene, 51968	0.317974	5.98453	0.00204069	2.69022
mICD_WT	LOC105378797	329782	4930570G19Rik	RIKEN cDNA 4930570G19 gene	0.294664	4.76531	0.00206525	2.68503
mICD_WT	CLN5	211286	Cln5	ceroid-lipofuscinosis, neuronal 5	-0.238792	3.23618	0.00207637	2.6827
mICD_WT	SMAD2	17126	Smad2	SMAD family member 2	0.136587	5.85135	0.00209427	2.67897
mICD_WT	ANKS1B	77531	Anks1b	ankyrin repeat and sterile alpha motif domain containing 1B	0.146239	8.27339	0.00209515	2.67879
mICD_WT	TP53INP2	68728	Trp53inp2	transformation related protein 53 inducible nuclear protein 2	-0.185402	6.56484	0.00210708	2.67632
mICD_WT	DRD1	13488	Drd1	dopamine receptor D1	1.27279	3.87834	0.00211016	2.67568
mICD_WT	ALDOB	230163	Aldob	aldolase B, fructose-bisphosphate	0.481925	1.38078	0.00213429	2.67075
mICD_WT	RAD51D	19364	Rad51d	RAD51 paralog D	-0.199391	4.44933	0.00213573	2.67045
mICD_WT	OPRK1	18387	Oprk1	opioid receptor, kappa 1	1.83648	2.78334	0.00213616	2.67037
mICD_WT		102632262	Gm30388	predicted gene, 30388	-0.681322	2.25073	0.00215877	2.66579
mICD_WT	MCM6	17219	Mcm6	minichromosome maintenance complex component 6	0.394544	1.89386	0.00215916	2.66572
mICD_WT	F3	14066	F3	coagulation factor III	-0.214662	4.46111	0.00218173	2.6612
mICD_WT	MARCHF11	211147	Marchf11	membrane associated ring-CH-type finger 11	-0.390843	2.00806	0.00219038	2.65948
mICD_WT	GNG4	14706	Gng4	guanine nucleotide binding protein (G protein), gamma 4	0.43626	4.79443	0.00221034	2.65554
mICD_WT		329790	A630034I12Rik	RIKEN cDNA A630034I12 gene	0.327009	3.03688	0.00221411	2.6548
mICD_WT	TTPAL	76080	Ttpal	tocopherol (alpha) transfer protein-like	-0.174406	6.43961	0.00221535	2.65456
mICD_WT	CCDC3	74186	Ccdc3	coiled-coil domain containing 3	-0.579037	3.74329	0.00222138	2.65338
mICD_WT	GBE1	74185	Gbe1	glucan (1,4-alpha-), branching enzyme 1	-0.235518	3.45042	0.00222184	2.65329
mICD_WT	TOMM20	67952	Tomm20	translocase of outer mitochondrial membrane 20	0.135855	8.25597	0.00222981	2.65173
mICD_WT	EHBP1	216565	Ehbp1	EH domain binding protein 1	0.126233	7.0435	0.00225263	2.64731
mICD_WT	JPH1	57339	Jph1	junctophilin 1	0.174507	4.84884	0.00226227	2.64545
mICD_WT	MSRB1	27361	Msrb1	methionine sulfoxide reductase B1	-0.301524	3.18082	0.00227202	2.64359
mICD_WT	LCT	226413	Lct	lactase	-0.582659	1.04922	0.00227545	2.64293
mICD_WT	KIF1C	16562	Kif1c	kinesin family member 1C	-0.165725	6.15642	0.00228249	2.64159
mICD_WT	KIAA0100	72503	2610507B11Rik	RIKEN cDNA 2610507B11 gene	-0.106924	8.40537	0.00228534	2.64105
mICD_WT	NEURL1	18011	Neurl1a	neuralized E3 ubiquitin protein ligase 1A	0.222716	6.92319	0.00230103	2.63808
mICD_WT	SKAP2	54353	Skap2	src family associated phosphoprotein 2	-0.371104	3.09742	0.00230344	2.63762
mICD_WT	CCND2-AS1	77558	9330179D12Rik	RIKEN cDNA 9330179D12 gene	-0.478158	1.60919	0.0023122	2.63598
mICD_WT	MPC2	70456	Mpc2	mitochondrial pyruvate carrier 2	-0.18071	5.05401	0.00231669	2.63513
mICD_WT	HMCN1	545370	Hmcn1	hemicentin 1	-0.305636	4.06988	0.00232387	2.63379
mICD_WT	ACP2	11432	Acp2	acid phosphatase 2, lysosomal	0.128085	6.18411	0.00233872	2.63102
mICD_WT	ATAD2	70472	Atad2	ATPase family, AAA domain containing 2	-0.234084	4.61416	0.00234108	2.63058
mICD_WT	CROT	74114	Crot	carnitine O-octanoyltransferase	-0.140958	5.10508	0.00235913	2.62725
mICD_WT	DOCK1	330662	Dock1	dedicator of cytokinesis 1	-0.172498	5.44021	0.00236196	2.62673
mICD_WT	SEC61A1	53421	Sec61a1	Sec61 alpha 1 subunit (S. cerevisiae)	-0.156459	5.8574	0.00237117	2.62504
mICD_WT	GRID2	14804	Grid2	glutamate receptor, ionotropic, delta 2	0.282746	4.88913	0.00237546	2.62425
mICD_WT	NISCH	64652	Nisch	nischarin	0.136954	8.15726	0.00238395	2.6227
mICD_WT	ITPR2	16439	Itpr2	inositol 1,4,5-triphosphate receptor 2	-0.218742	5.29311	0.00238618	2.6223
mICD_WT	VGLL3	73569	Vgll3	vestigial like family member 3	-0.571851	2.30858	0.00240511	2.61887
mICD_WT	ENY2	223527	Eny2	ENY2 transcription and export complex 2 subunit	0.179686	5.72487	0.00240552	2.61879
mICD_WT	PIGW	70325	Pigw	phosphatidylinositol glycan anchor biosynthesis, class W	-0.394242	1.79748	0.00240556	2.61878
mICD_WT	TUBA8	53857	Tuba8	tubulin, alpha 8	-0.360686	4.24057	0.00242845	2.61467
mICD_WT	REEP1	52250	Reep1	receptor accessory protein 1	0.141538	6.8671	0.00243793	2.61298
mICD_WT	ZFP92	22754	Zfp92	zinc finger protein 92	0.469442	1.90251	0.00243896	2.6128
mICD_WT	RBL2	19651	Rbl2	RB transcriptional corepressor like 2	-0.135527	5.70824	0.00248941	2.6039
mICD_WT	NTRK3	18213	Ntrk3	neurotrophic tyrosine kinase, receptor, type 3	0.125952	8.69688	0.00249361	2.60317
mICD_WT	NCKIPSD	80987	Nckipsd	NCK interacting protein with SH3 domain	-0.181306	5.93544	0.00249407	2.60309
mICD_WT	ETS2	23872	Ets2	E26 avian leukemia oncogene 2, 3' domain	0.204821	5.99461	0.00249899	2.60224
mICD_WT	CSRP1	13007	Csrp1	cysteine and glycine-rich protein 1	-0.227762	6.99943	0.00250456	2.60127
mICD_WT	LUZP2	233271	Luzp2	leucine zipper protein 2	-0.164921	7.93339	0.00251188	2.6
mICD_WT		108168930	Gm46845	predicted gene, 46845	0.31343	1.95385	0.00251761	2.59901
mICD_WT	TRPC6	22068	Trpc6	transient receptor potential cation channel, subfamily C, member 6	-0.473831	4.92972	0.00253358	2.59627
mICD_WT	STAG1	20842	Stag1	stromal antigen 1	0.134428	6.84862	0.00253759	2.59558
mICD_WT	UNC13A	382018	Unc13a	unc-13 homolog A	-0.120701	8.87137	0.00253911	2.59532
mICD_WT	TRPC7	26946	Trpc7	transient receptor potential cation channel, subfamily C, member 7	0.79137	1.4667	0.00255326	2.59291
mICD_WT	ZC3H6	78751	Zc3h6	zinc finger CCCH type containing 6	0.191143	5.12055	0.00255959	2.59183
mICD_WT	WBP1	22377	Wbp1	WW domain binding protein 1	-0.220477	3.74626	0.00256792	2.59042
mICD_WT	PLEKHG4	102075	Plekhg4	pleckstrin homology domain containing, family G (with RhoGef domain) member 4	-0.432732	1.90936	0.00257124	2.58986
mICD_WT	ALDOC	11676	Aldoc	aldolase C, fructose-bisphosphate	-0.185269	9.13386	0.00258766	2.58709
mICD_WT	LRRCC1	71710	Lrrcc1	leucine rich repeat and coiled-coil domain containing 1	0.205013	5.42232	0.00259203	2.58636
mICD_WT	CYP4V2	102294	Cyp4v3	cytochrome P450, family 4, subfamily v, polypeptide 3	-0.380914	2.69706	0.00261142	2.58312
mICD_WT	PBX1	18514	Pbx1	pre B cell leukemia homeobox 1	0.250354	7.23769	0.00261414	2.58267
mICD_WT	ZNF490	224694	Zfp81	zinc finger protein 81	0.173276	5.37768	0.00261729	2.58215
mICD_WT	CBR3	109857	Cbr3	carbonyl reductase 3	-0.32207	2.28472	0.00261754	2.58211
mICD_WT	RMDN2	381110	Rmdn2	regulator of microtubule dynamics 2	-0.216781	3.35801	0.00262897	2.58021
mICD_WT	GPR45	93690	Gpr45	G protein-coupled receptor 45	0.245099	3.45295	0.00265234	2.57637
mICD_WT	TXNL4B	234723	Txnl4b	thioredoxin-like 4B	0.226714	3.77683	0.00265373	2.57614
mICD_WT	DOC2B	13447	Doc2b	double C2, beta	0.754498	3.00045	0.00270527	2.56779
mICD_WT	CIART	229599	Ciart	circadian associated repressor of transcription	0.569409	3.32	0.00270837	2.56729
mICD_WT	KPNA3	16648	Kpna3	karyopherin (importin) alpha 3	0.154458	6.68688	0.00271653	2.56599
mICD_WT		100041244	Gm3230	predicted gene 3230	-0.423801	1.74708	0.00271684	2.56594
mICD_WT	MOXD1	59012	Moxd1	monooxygenase, DBH-like 1	0.440986	2.87976	0.00272192	2.56512
mICD_WT	PDZRN3	55983	Pdzrn3	PDZ domain containing RING finger 3	-0.289769	6.23714	0.00273567	2.56294
mICD_WT	KMT2E	69188	Kmt2e	lysine (K)-specific methyltransferase 2E	0.150952	7.39348	0.00277451	2.55681
mICD_WT	HRH3	99296	Hrh3	histamine receptor H3	0.287469	5.20656	0.00277756	2.55634
mICD_WT	DOCK5	68813	Dock5	dedicator of cytokinesis 5	-0.445059	3.66127	0.00278106	2.55579
mICD_WT	RYR1	20190	Ryr1	ryanodine receptor 1, skeletal muscle	0.325057	4.33023	0.00278607	2.55501
mICD_WT	PNMA8B	434128	Pnmal2	PNMA-like 2	0.182083	7.75311	0.00281404	2.55067
mICD_WT	CASKIN1	268932	Caskin1	CASK interacting protein 1	0.139607	6.83234	0.0028182	2.55003
mICD_WT	NFIL3	18030	Nfil3	nuclear factor, interleukin 3, regulated	-0.421223	3.31033	0.00281876	2.54994
mICD_WT		101056014	AY036118	cDNA sequence AY036118	0.555724	14.3717	0.00282791	2.54853
mICD_WT	GPT	76282	Gpt	glutamic pyruvic transaminase, soluble	-0.28903	3.52098	0.00282883	2.54839
mICD_WT	MYH9	17886	Myh9	myosin, heavy polypeptide 9, non-muscle	-0.194458	6.68651	0.0028574	2.54403
mICD_WT	DEK	110052	Dek	DEK proto-oncogene (DNA binding)	0.178638	5.62723	0.00287424	2.54148
mICD_WT	CD200R1L	239849	Cd200r4	CD200 receptor 4	-0.720696	1.03588	0.00288367	2.54005
mICD_WT	GLRA2	237213	Glra2	glycine receptor, alpha 2 subunit	0.783405	3.06668	0.00288754	2.53947
mICD_WT	CD200	17470	Cd200	CD200 antigen	0.242712	5.94298	0.00290787	2.53642
mICD_WT	NDST1	15531	Ndst1	N-deacetylase/N-sulfotransferase (heparan glucosaminyl) 1	0.159519	6.80643	0.00290847	2.53633
mICD_WT	PPP1R3C	53412	Ppp1r3c	protein phosphatase 1, regulatory subunit 3C	-0.237582	5.73063	0.00291068	2.53601
mICD_WT	MET	17295	Met	met proto-oncogene	0.465678	3.95071	0.00291664	2.53512
mICD_WT		115487814	LOC115487814	uncharacterized LOC115487814	0.500293	2.9456	0.0029357	2.53229
mICD_WT	SUMO3	20610	Sumo3	small ubiquitin-like modifier 3	0.167486	6.22558	0.00294038	2.5316
mICD_WT	OLIG2	50913	Olig2	oligodendrocyte transcription factor 2	-0.393084	2.97953	0.00297584	2.52639
mICD_WT	FAM169A	320557	Fam169a	family with sequence similarity 169, member A	0.174911	6.54751	0.00297629	2.52632
mICD_WT	BRINP1	56710	Brinp1	bone morphogenic protein/retinoic acid inducible neural specific 1	-0.217035	8.20182	0.00298437	2.52515
mICD_WT	CLIC4	29876	Clic4	chloride intracellular channel 4 (mitochondrial)	-0.259138	5.62271	0.00298578	2.52494
mICD_WT		108167456	Gm45998	predicted gene, 45998	-0.467641	2.71383	0.00299333	2.52385
mICD_WT	LATS2	50523	Lats2	large tumor suppressor 2	-0.255499	4.42728	0.00302381	2.51945
mICD_WT	SCRN1	69938	Scrn1	secernin 1	0.145828	7.14361	0.00302633	2.51908
mICD_WT	KCNAB3	16499	Kcnab3	potassium voltage-gated channel, shaker-related subfamily, beta member 3	-0.562587	6.53614	0.00304126	2.51695
mICD_WT	FBN2	14119	Fbn2	fibrillin 2	-0.3496	2.8203	0.00304619	2.51624
mICD_WT	RMRP	19782	Rmrp	RNA component of mitochondrial RNAase P	0.265433	9.75934	0.00305059	2.51562
mICD_WT	KMT5A	67956	Kmt5a	lysine methyltransferase 5A	-0.187471	4.91422	0.00306713	2.51327
mICD_WT	GLMP	56700	Glmp	glycosylated lysosomal membrane protein	-0.185268	4.02578	0.00306778	2.51318
mICD_WT	CDC42EP3	260409	Cdc42ep3	CDC42 effector protein (Rho GTPase binding) 3	0.251458	3.66765	0.00313915	2.50319
mICD_WT	METTL9	59052	Mettl9	methyltransferase like 9	0.127409	5.50521	0.00314084	2.50295
mICD_WT	ACAN	11595	Acan	aggrecan	-0.328803	2.98543	0.00314292	2.50267
mICD_WT	ARMCX3	71703	Armcx3	armadillo repeat containing, X-linked 3	-0.134715	5.43516	0.00314436	2.50247
mICD_WT	GET1	71446	Get1	guided entry of tail-anchored proteins factor 1	0.126041	5.59827	0.00314535	2.50233
mICD_WT	TLCD1	68385	Tlcd1	TLC domain containing 1	-0.216229	3.49026	0.0031479	2.50198
mICD_WT	DLEU7	239133	Dleu7	deleted in lymphocytic leukemia, 7	0.398884	1.44308	0.00315559	2.50092
mICD_WT	TRIP4	56404	Trip4	thyroid hormone receptor interactor 4	0.155414	5.33927	0.00317281	2.49856
mICD_WT	COL20A1	73368	Col20a1	collagen, type XX, alpha 1	-0.287625	3.81029	0.00318673	2.49666
mICD_WT	DNAJB2	56812	Dnajb2	DnaJ heat shock protein family (Hsp40) member B2	-0.182769	5.57641	0.00319826	2.49509
mICD_WT	MLC1	170790	Mlc1	megalencephalic leukoencephalopathy with subcortical cysts 1 homolog (human)	-0.165189	6.70943	0.00320117	2.49469
mICD_WT	AJAP1	230959	Ajap1	adherens junction associated protein 1	0.19259	5.46078	0.00322137	2.49196
mICD_WT	PRL	19109	Prl	prolactin	-2.40659	3.65256	0.00325328	2.48768
mICD_WT	H2BC7	68024	H2bc4	H2B clustered histone 4	-0.251101	3.31433	0.00325992	2.48679
mICD_WT	DUSP4	319520	Dusp4	dual specificity phosphatase 4	-0.352982	3.38572	0.00327434	2.48488
mICD_WT	LOC202181	319719	Simc1	SUMO-interacting motifs containing 1	0.169694	4.83059	0.00328619	2.48331
mICD_WT	DNAI4	242584	Dnai4	dynein axonemal intermediate chain 4	0.259135	4.07779	0.0032863	2.48329
mICD_WT	SLC5A7	63993	Slc5a7	solute carrier family 5 (choline transporter), member 7	1.19803	1.01945	0.00328741	2.48315
mICD_WT	PEDS1	407243	Tmem189	transmembrane protein 189	-0.183989	4.59552	0.00329026	2.48277
mICD_WT	MANF	74840	Manf	mesencephalic astrocyte-derived neurotrophic factor	-0.240833	4.47799	0.00329902	2.48162
mICD_WT	CSH1	14599	Gh	growth hormone	-2.67419	1.94659	0.00332793	2.47783
mICD_WT	ADCY6	11512	Adcy6	adenylate cyclase 6	-0.152669	5.93435	0.00333	2.47756
mICD_WT	DGKG	110197	Dgkg	diacylglycerol kinase, gamma	0.276146	6.39271	0.00333397	2.47704
mICD_WT		240066	Zfp870	zinc finger protein 870	-0.248211	4.02153	0.00337684	2.47149
mICD_WT		229694	AI504432	expressed sequence AI504432	0.307718	5.81149	0.00339526	2.46913
mICD_WT	ADD2	11519	Add2	adducin 2 (beta)	0.122571	8.91505	0.00340015	2.4685
mICD_WT	CEP170B	217882	Cep170b	centrosomal protein 170B	0.153445	8.27292	0.00344197	2.46319
mICD_WT	SCRG1	20284	Scrg1	scrapie responsive gene 1	-0.33877	3.19917	0.0034445	2.46287
mICD_WT	SLC50A1	19729	Slc50a1	solute carrier family 50 (sugar transporter), member 1	-0.184835	3.9576	0.00346077	2.46083
mICD_WT	CNOT6L	231464	Cnot6l	CCR4-NOT transcription complex, subunit 6-like	0.191226	6.50856	0.00346338	2.4605
mICD_WT	RNF214	235315	Rnf214	ring finger protein 214	0.117181	6.89894	0.00346617	2.46015
mICD_WT	TPM4	326618	Tpm4	tropomyosin 4	-0.256429	4.36529	0.00347348	2.45924
mICD_WT	NCALD	52589	Ncald	neurocalcin delta	0.198806	9.04332	0.00349294	2.45681
mICD_WT	CBFB	12400	Cbfb	core binding factor beta	0.277365	4.34701	0.00353294	2.45186
mICD_WT	OVOS2	232400	A2ml1	alpha-2-macroglobulin like 1	-0.284371	2.77488	0.00354111	2.45086
mICD_WT	FAAP24	101831	Faap24	Fanconi anemia core complex associated protein 24	-0.321517	1.88121	0.00355844	2.44874
mICD_WT	C20orf27	67326	1700037H04Rik	RIKEN cDNA 1700037H04 gene	0.300205	4.44613	0.00359058	2.44484
mICD_WT		108871	4930447M23Rik	RIKEN cDNA 4930447M23 gene	-0.264632	3.08938	0.00359292	2.44455
mICD_WT	ACYP1	66204	Acyp1	acylphosphatase 1, erythrocyte (common) type	-0.281554	3.59074	0.00359872	2.44385
mICD_WT	DCXR	67880	Dcxr	dicarbonyl L-xylulose reductase	-0.393933	1.59211	0.00360869	2.44265
mICD_WT	CNIH3	72978	Cnih3	cornichon family AMPA receptor auxiliary protein 3	-0.171951	6.21204	0.00361129	2.44234
mICD_WT	PGAP1	241062	Pgap1	post-GPI attachment to proteins 1	0.311657	6.3428	0.00361582	2.44179
mICD_WT	WEE1	22390	Wee1	WEE 1 homolog 1 (S. pombe)	-0.249722	4.95274	0.00361833	2.44149
mICD_WT	DDHD1	114874	Ddhd1	DDHD domain containing 1	-0.125254	6.2597	0.00362235	2.44101
mICD_WT	ETV4	18612	Etv4	ets variant 4	-0.332038	2.64299	0.00362286	2.44095
mICD_WT		235047	Zfp809	zinc finger protein 809	-0.230664	3.79002	0.00362715	2.44043
mICD_WT	CGRRF1	68755	Cgrrf1	cell growth regulator with ring finger domain 1	-0.261556	3.89425	0.00363244	2.4398
mICD_WT	RNMT	67897	Rnmt	RNA (guanine-7-) methyltransferase	0.130507	6.29567	0.00366393	2.43605
mICD_WT	PRKN	50873	Prkn	parkin RBR E3 ubiquitin protein ligase	0.264323	5.98115	0.00366455	2.43598
mICD_WT	ADGRG6	215798	Adgrg6	adhesion G protein-coupled receptor G6	-0.532895	1.87417	0.00368516	2.43354
mICD_WT	CLMP	71566	Clmp	CXADR-like membrane protein	-0.248709	4.63575	0.00368813	2.43319
mICD_WT	ADAMTS20	223838	Adamts20	a disintegrin-like and metallopeptidase (reprolysin type) with thrombospondin type 1 motif, 20	0.21812	4.58381	0.00369006	2.43297
mICD_WT		102636640	Gm33649	predicted gene, 33649	-0.323776	7.72585	0.00369712	2.43214
mICD_WT	CNTLN	338349	Cntln	centlein, centrosomal protein	0.131853	5.33405	0.00371531	2.43
mICD_WT	DLG2	23859	Dlg2	discs large MAGUK scaffold protein 2	0.134694	9.92092	0.00371694	2.42981
mICD_WT	RALGPS1	241308	Ralgps1	Ral GEF with PH domain and SH3 binding motif 1	0.126552	6.83986	0.00374052	2.42707
mICD_WT	S1PR3	13610	S1pr3	sphingosine-1-phosphate receptor 3	0.308606	3.8681	0.00374959	2.42602
mICD_WT	RAMP1	51801	Ramp1	receptor (calcitonin) activity modifying protein 1	-0.147974	5.37577	0.00375016	2.42595
mICD_WT	AP2A2	11772	Ap2a2	adaptor-related protein complex 2, alpha 2 subunit	0.162207	7.86444	0.00377034	2.42362
mICD_WT	ITPRID2	70599	Itprid2	ITPR interacting domain containing 2	-0.136204	5.45731	0.00380407	2.41975
mICD_WT	CPLX1	12889	Cplx1	complexin 1	-0.26248	8.26161	0.00383662	2.41605
mICD_WT	SELENOP	20363	Selenop	selenoprotein P	-0.188012	7.42258	0.00387864	2.41132
mICD_WT	S100A10	20194	S100a10	S100 calcium binding protein A10 (calpactin)	-0.258632	3.53914	0.0038867	2.41042
mICD_WT	VSIG10	231668	Vsig10	V-set and immunoglobulin domain containing 10	-0.491388	1.11992	0.00390429	2.40846
mICD_WT	TAP2	21355	Tap2	transporter 2, ATP-binding cassette, sub-family B (MDR/TAP)	-0.373529	2.58088	0.00390702	2.40815
mICD_WT	PFKL	18641	Pfkl	phosphofructokinase, liver, B-type	0.141992	7.06308	0.00390951	2.40788
mICD_WT	RNF182	328234	Rnf182	ring finger protein 182	-0.314562	2.69026	0.00393287	2.40529
mICD_WT	IMPACT	16210	Impact	impact, RWD domain protein	0.179513	8.6332	0.00393295	2.40528
mICD_WT		102631979	LOC102631979	uncharacterized LOC102631979	0.287204	4.18395	0.00395132	2.40326
mICD_WT	RIMS1	116837	Rims1	regulating synaptic membrane exocytosis 1	-0.163299	8.87219	0.00395637	2.4027
mICD_WT	STRA6	20897	Stra6	stimulated by retinoic acid gene 6	-0.590806	1.67068	0.00396686	2.40155
mICD_WT	KCNA6	16494	Kcna6	potassium voltage-gated channel, shaker-related, subfamily, member 6	0.284924	6.35917	0.00397165	2.40103
mICD_WT	FLOT1	14251	Flot1	flotillin 1	0.177244	6.03526	0.00397478	2.40069
mICD_WT	NBEA	26422	Nbea	neurobeachin	0.0957386	9.51834	0.00398	2.40012
mICD_WT	GPRIN1	26913	Gprin1	G protein-regulated inducer of neurite outgrowth 1	0.180319	7.0014	0.00399086	2.39893
mICD_WT	ATP6V0A2	21871	Atp6v0a2	ATPase, H+ transporting, lysosomal V0 subunit A2	-0.138769	6.08003	0.00399156	2.39886
mICD_WT	PPP1R3F	54646	Ppp1r3f	protein phosphatase 1, regulatory subunit 3F	0.171586	4.53102	0.00399177	2.39883
mICD_WT	FBXL17	50758	Fbxl17	F-box and leucine-rich repeat protein 17	0.141546	7.19117	0.00399922	2.39802
mICD_WT	PTAR1	72351	Ptar1	protein prenyltransferase alpha subunit repeat containing 1	-0.180304	7.27477	0.00399973	2.39797
mICD_WT	BTBD3	228662	Btbd3	BTB (POZ) domain containing 3	-0.173845	7.99503	0.00400068	2.39787
mICD_WT	UBQLN2	54609	Ubqln2	ubiquilin 2	0.176994	6.64771	0.00400277	2.39764
mICD_WT	SYT16	238266	Syt16	synaptotagmin XVI	0.121504	6.69687	0.00400878	2.39699
mICD_WT	LRRC40	67144	Lrrc40	leucine rich repeat containing 40	0.16227	4.759	0.00401567	2.39624
mICD_WT	PCNX1	54604	Pcnx	pecanex homolog	0.105229	7.75174	0.00401609	2.3962
mICD_WT	ACOT11	329910	Acot11	acyl-CoA thioesterase 11	-0.295675	5.61669	0.00402836	2.39487
mICD_WT	WASF1	83767	Wasf1	WASP family, member 1	0.183952	6.77997	0.00404226	2.39338
mICD_WT	KLF7	93691	Klf7	Kruppel-like factor 7 (ubiquitous)	0.160751	6.26795	0.00405711	2.39178
mICD_WT	PHKA1	18679	Phka1	phosphorylase kinase alpha 1	-0.146078	5.18864	0.00406206	2.39125
mICD_WT	MAF	17132	Maf	avian musculoaponeurotic fibrosarcoma oncogene homolog	-0.262035	4.55818	0.00408441	2.38887
mICD_WT	ADH5	11532	Adh5	alcohol dehydrogenase 5 (class III), chi polypeptide	-0.156948	4.91631	0.00409015	2.38826
mICD_WT	MYT1L	17933	Myt1l	myelin transcription factor 1-like	0.157202	8.42888	0.00409773	2.38746
mICD_WT	LOC105373021	102640344	A730060N03Rik	RIKEN cDNA A730060N03 gene	-0.287799	4.34728	0.00409844	2.38738
mICD_WT		108816	4933409K07Rik	RIKEN cDNA 4933409K07 gene	-0.729808	1.24885	0.00412406	2.38468
mICD_WT	CHD5	269610	Chd5	chromodomain helicase DNA binding protein 5	0.12619	8.21921	0.00414393	2.38259
mICD_WT	KIAA1328	225289	AW554918	expressed sequence AW554918	0.16291	5.03997	0.00414612	2.38236
mICD_WT	NECTIN2	19294	Nectin2	nectin cell adhesion molecule 2	0.34295	2.31299	0.00415232	2.38171
mICD_WT	SOD2	20656	Sod2	superoxide dismutase 2, mitochondrial	-0.120594	7.44445	0.00417308	2.37954
mICD_WT	ACSS2	60525	Acss2	acyl-CoA synthetase short-chain family member 2	-0.188334	5.62965	0.00421195	2.37552
mICD_WT	SMARCA2	67155	Smarca2	SWI/SNF related, matrix associated, actin dependent regulator of chromatin, subfamily a, member 2	-0.145919	8.23574	0.00422024	2.37466
mICD_WT	SEMA7A	20361	Sema7a	sema domain, immunoglobulin domain (Ig), and GPI membrane anchor, (semaphorin) 7A	-0.446794	7.12225	0.00423205	2.37345
mICD_WT	ATP6V1B2	11966	Atp6v1b2	ATPase, H+ transporting, lysosomal V1 subunit B2	0.108682	8.92124	0.00425211	2.3714
mICD_WT	USP11	236733	Usp11	ubiquitin specific peptidase 11	0.182558	6.91576	0.0042634	2.37024
mICD_WT	NREP	27528	Nrep	neuronal regeneration related protein	-0.333078	5.8202	0.00426346	2.37024
mICD_WT	MED23	70208	Med23	mediator complex subunit 23	0.11752	5.72731	0.00426975	2.3696
mICD_WT	DEXI	58239	Dexi	dexamethasone-induced transcript	-0.22658	4.50213	0.00428434	2.36812
mICD_WT	GNG11	66066	Gng11	guanine nucleotide binding protein (G protein), gamma 11	-0.429499	2.19042	0.00428723	2.36782
mICD_WT	TUSC3	80286	Tusc3	tumor suppressor candidate 3	0.152255	7.31096	0.00428803	2.36774
mICD_WT	TRMT2B	215201	Trmt2b	TRM2 tRNA methyltransferase 2B	-0.202536	3.82657	0.00429458	2.36708
mICD_WT	SEMA3F	20350	Sema3f	sema domain, immunoglobulin domain (Ig), short basic domain, secreted, (semaphorin) 3F	-0.374564	3.57039	0.0043092	2.3656
mICD_WT	MFSD3	69572	Mfsd3	major facilitator superfamily domain containing 3	-0.403044	1.79504	0.00431429	2.36509
mICD_WT	TRIM56	384309	Trim56	tripartite motif-containing 56	-0.435326	1.98284	0.00432508	2.36401
mICD_WT	PTOV1	84113	Ptov1	prostate tumor over expressed gene 1	0.143807	6.00533	0.0043313	2.36338
mICD_WT	SLC17A8	216227	Slc17a8	solute carrier family 17 (sodium-dependent inorganic phosphate cotransporter), member 8	0.384394	1.68977	0.00433818	2.36269
mICD_WT	COL6A2	12834	Col6a2	collagen, type VI, alpha 2	0.517574	3.87371	0.00433919	2.36259
mICD_WT	SFT2D2	108735	Sft2d2	SFT2 domain containing 2	-0.187056	5.1141	0.00434531	2.36198
mICD_WT	PLPPR1	272031	Plppr1	phospholipid phosphatase related 1	0.609518	2.74113	0.00436656	2.35986
mICD_WT		118567665	LOC118567665	uncharacterized LOC118567665	-0.444891	5.17599	0.00437322	2.3592
mICD_WT	CALY	68566	Caly	calcyon neuron-specific vesicular protein	0.214066	6.15768	0.00439812	2.35673
mICD_WT	EIF4G2	13690	Eif4g2	eukaryotic translation initiation factor 4, gamma 2	-0.09763	9.06774	0.00440193	2.35636
mICD_WT	GCFC2	330361	Gcfc2	GC-rich sequence DNA binding factor 2	0.243054	3.65857	0.00441153	2.35541
mICD_WT	AP2S1	232910	Ap2s1	adaptor-related protein complex 2, sigma 1 subunit	0.143753	5.80229	0.00442131	2.35445
mICD_WT	OXCT1	67041	Oxct1	3-oxoacid CoA transferase 1	-0.110819	8.18446	0.00442991	2.3536
mICD_WT	NCAM1	17967	Ncam1	neural cell adhesion molecule 1	0.143348	8.1504	0.00444946	2.35169
mICD_WT	ADARB1	110532	Adarb1	adenosine deaminase, RNA-specific, B1	-0.148326	8.13066	0.00447503	2.3492
mICD_WT		102636546	Gm33582	predicted gene, 33582	0.272044	2.39374	0.00449493	2.34728
mICD_WT	DDX58	230073	Ddx58	DEAD/H box helicase 58	-0.388183	2.29891	0.00450245	2.34655
mICD_WT	PLCD3	72469	Plcd3	phospholipase C, delta 3	-0.313665	4.06331	0.00455456	2.34155
mICD_WT	ZC4H2	245522	Zc4h2	zinc finger, C4H2 domain containing	0.159037	4.15322	0.00457135	2.33996
mICD_WT	ZNF583	213011	Zfp583	zinc finger protein 583	0.220345	3.76569	0.00457152	2.33994
mICD_WT	CUL4B	72584	Cul4b	cullin 4B	0.141016	5.89169	0.00458023	2.33911
mICD_WT	MEST	17294	Mest	mesoderm specific transcript	0.214855	8.85669	0.0046095	2.33635
mICD_WT	TAOK2	381921	Taok2	TAO kinase 2	0.124515	7.19342	0.00462973	2.33444
mICD_WT	-	102634811	Gm32309	predicted gene, 32309	-0.518405	1.62744	0.00465808	2.33179
mICD_WT	ITPK1	217837	Itpk1	inositol 1,3,4-triphosphate 5/6 kinase	0.147016	5.2833	0.00466154	2.33147
mICD_WT	GLT1D1	319804	Glt1d1	glycosyltransferase 1 domain containing 1	0.192134	4.65646	0.00467924	2.32982
mICD_WT	GPR12	14738	Gpr12	G-protein coupled receptor 12	-0.255653	4.26432	0.00468295	2.32948
mICD_WT	SNX33	235406	Snx33	sorting nexin 33	-0.229642	3.19882	0.00468666	2.32914
mICD_WT	ABHD17C	70178	Abhd17c	abhydrolase domain containing 17C	0.21026	4.16755	0.00469829	2.32806
mICD_WT	ELFN2	207393	Elfn2	leucine rich repeat and fibronectin type III, extracellular 2	0.138869	7.0398	0.00470885	2.32709
mICD_WT	MAP3K20	65964	Map3k20	mitogen-activated protein kinase kinase kinase 20	-0.2195	4.2112	0.00471069	2.32692
mICD_WT	IMPA2	114663	Impa2	inositol monophosphatase 2	-0.356153	2.49359	0.00472994	2.32514
mICD_WT	SUN1	77053	Sun1	Sad1 and UNC84 domain containing 1	-0.169512	7.17536	0.00477095	2.3214
mICD_WT	NUDT8	66387	Nudt8	nudix (nucleoside diphosphate linked moiety X)-type motif 8	-0.356273	1.85509	0.0047862	2.32001
mICD_WT	NPC2	67963	Npc2	NPC intracellular cholesterol transporter 2	-0.166412	4.84122	0.00479816	2.31893
mICD_WT	H4C13	319156	H4c4	H4 clustered histone 4	0.252619	5.51706	0.0048021	2.31857
mICD_WT	RPL17	319195	Rpl17	ribosomal protein L17	0.124789	6.95145	0.00480759	2.31807
mICD_WT	ICA1L	70375	Ica1l	islet cell autoantigen 1-like	0.142838	5.59892	0.0048186	2.31708
mICD_WT	FSTL4	320027	Fstl4	follistatin-like 4	-0.241218	6.42118	0.00483697	2.31543
mICD_WT	GATAD2B	229542	Gatad2b	GATA zinc finger domain containing 2B	0.109999	7.02187	0.00483864	2.31528
mICD_WT	BCR	110279	Bcr	BCR activator of RhoGEF and GTPase	0.224108	6.9547	0.00484878	2.31437
mICD_WT	TAF13	99730	Taf13	TATA-box binding protein associated factor 13	-0.236199	3.50403	0.00486264	2.31313
mICD_WT	EIF1	20918	Eif1	eukaryotic translation initiation factor 1	0.153491	5.98855	0.00486371	2.31303
mICD_WT	LSM11	72290	Lsm11	U7 snRNP-specific Sm-like protein LSM11	-0.191792	5.47757	0.00488471	2.31116
mICD_WT	HNRNPUL2	68693	Hnrnpul2	heterogeneous nuclear ribonucleoprotein U-like 2	0.120453	7.06081	0.00488662	2.31099
mICD_WT	FGF10	14165	Fgf10	fibroblast growth factor 10	0.439004	2.05608	0.00489102	2.3106
mICD_WT	KCNK9	223604	Kcnk9	potassium channel, subfamily K, member 9	0.16184	7.55692	0.00489323	2.3104
mICD_WT	VWA5B2	328643	Vwa5b2	von Willebrand factor A domain containing 5B2	-0.320255	5.97828	0.00493589	2.30663
mICD_WT	KMT2A	214162	Kmt2a	lysine (K)-specific methyltransferase 2A	0.132924	8.16207	0.00497206	2.30346
mICD_WT	S100PBP	74648	S100pbp	S100P binding protein	0.209835	5.46528	0.00500185	2.30087
mICD_WT	PUM2	80913	Pum2	pumilio RNA-binding family member 2	0.144521	8.22459	0.00500466	2.30063
mICD_WT	R3HCC1L	52013	R3hcc1l	R3H domain and coiled-coil containing 1 like	-0.170917	4.78937	0.00504716	2.29695
mICD_WT	CBLN4	228942	Cbln4	cerebellin 4 precursor protein	-0.568434	4.29677	0.00505015	2.2967
mICD_WT	EZR	22350	Ezr	ezrin	-0.212148	5.31395	0.00505439	2.29633
mICD_WT	LDLR	16835	Ldlr	low density lipoprotein receptor	0.390457	4.47235	0.00506989	2.295
mICD_WT	POGZ	229584	Pogz	pogo transposable element with ZNF domain	0.122692	6.06654	0.0050913	2.29317
mICD_WT	KDM7A	338523	Kdm7a	lysine (K)-specific demethylase 7A	-0.172438	7.49717	0.00510298	2.29218
mICD_WT	RPRM	67874	Rprm	reprimo, TP53 dependent G2 arrest mediator candidate	0.765738	3.88021	0.00512062	2.29068
mICD_WT	NDUFS2	226646	Ndufs2	NADH:ubiquinone oxidoreductase core subunit S2	-0.136177	6.91218	0.0051335	2.28959
mICD_WT		100503142	B230303A05Rik	U1 small nuclear ribonucleoprotein 1C pseudogene	0.371766	3.21956	0.00513551	2.28942
mICD_WT	TSPYL2	52808	Tspyl2	TSPY-like 2	0.178396	5.98023	0.00517129	2.2864
mICD_WT	ZNF573	105242900	Gm38983	predicted gene, 38983	-0.148253	4.34668	0.00519414	2.28449
mICD_WT	AGAP2	216439	Agap2	ArfGAP with GTPase domain, ankyrin repeat and PH domain 2	0.118255	9.09905	0.0051964	2.2843
mICD_WT	THEM6	223626	Them6	thioesterase superfamily member 6	-0.32712	4.35881	0.00520723	2.28339
mICD_WT	BRCA2	12190	Brca2	breast cancer 2, early onset	0.247719	4.15942	0.00521321	2.2829
mICD_WT	CCDC112	240261	Ccdc112	coiled-coil domain containing 112	0.351878	2.80212	0.00522075	2.28227
mICD_WT	EPS8L2	98845	Eps8l2	EPS8-like 2	-0.37772	1.94415	0.00523164	2.28136
mICD_WT	RASGEF1C	74563	Rasgef1c	RasGEF domain family, member 1C	0.225315	5.0118	0.00523986	2.28068
mICD_WT	SGSM2	97761	Sgsm2	small G protein signaling modulator 2	0.144865	6.69455	0.00527425	2.27784
mICD_WT	PCF11	74737	Pcf11	PCF11 cleavage and polyadenylation factor subunit	-0.113776	6.41385	0.00529286	2.27631
mICD_WT	CTDSPL2	329506	Ctdspl2	CTD (carboxy-terminal domain, RNA polymerase II, polypeptide A) small phosphatase like 2	0.158833	5.94908	0.00531456	2.27453
mICD_WT	B2M	12010	B2m	beta-2 microglobulin	-0.190667	5.47344	0.00534126	2.27236
mICD_WT	HS3ST5	319415	Hs3st5	heparan sulfate (glucosamine) 3-O-sulfotransferase 5	0.604068	2.21983	0.00534267	2.27224
mICD_WT		74845	4930404K13Rik	RIKEN cDNA 4930404K13 gene	-0.385014	2.21977	0.00534624	2.27195
mICD_WT	TACR1	21336	Tacr1	tachykinin receptor 1	0.951874	1.02803	0.00539368	2.26812
mICD_WT	SKA2	66140	Ska2	spindle and kinetochore associated complex subunit 2	0.278784	2.62633	0.00540942	2.26685
mICD_WT	NR1D2	353187	Nr1d2	nuclear receptor subfamily 1, group D, member 2	0.160011	7.41438	0.00541561	2.26635
mICD_WT	LIG1	16881	Lig1	ligase I, DNA, ATP-dependent	0.290587	3.06976	0.00543124	2.2651
mICD_WT	CACNA1C	12288	Cacna1c	calcium channel, voltage-dependent, L type, alpha 1C subunit	0.175536	7.50658	0.00543984	2.26441
mICD_WT	FUS	233908	Fus	fused in sarcoma	0.143914	5.21254	0.00544985	2.26362
mICD_WT	POU2F2	18987	Pou2f2	POU domain, class 2, transcription factor 2	0.229161	3.12456	0.00546239	2.26262
mICD_WT		319157	H4c6	H4 clustered histone 6	0.33829	3.32966	0.00546946	2.26206
mICD_WT	GNB2	14693	Gnb2	guanine nucleotide binding protein (G protein), beta 2	0.118302	7.18092	0.00548713	2.26065
mICD_WT	LDHB	16832	Ldhb	lactate dehydrogenase B	-0.144355	7.86769	0.00548821	2.26057
mICD_WT	AGMAT	75986	Agmat	agmatine ureohydrolase (agmatinase)	-0.675618	1.53458	0.00549444	2.26008
mICD_WT	DNAJB5	56323	Dnajb5	DnaJ heat shock protein family (Hsp40) member B5	-0.29154	6.42065	0.00549855	2.25975
mICD_WT	SHANK1	243961	Shank1	SH3 and multiple ankyrin repeat domains 1	0.178306	8.15441	0.00550102	2.25956
mICD_WT	NSG2	18197	Nsg2	neuron specific gene family member 2	0.219866	8.68118	0.00550743	2.25905
mICD_WT	SYN3	27204	Syn3	synapsin III	0.254078	6.4248	0.00551569	2.2584
mICD_WT	TUBGCP2	74237	Tubgcp2	tubulin, gamma complex associated protein 2	0.133341	5.37379	0.00552514	2.25766
mICD_WT	CRY1	12952	Cry1	cryptochrome 1 (photolyase-like)	-0.303727	4.32328	0.00553007	2.25727
mICD_WT	PACS1	107975	Pacs1	phosphofurin acidic cluster sorting protein 1	0.132328	5.95734	0.00554405	2.25617
mICD_WT	HSD17B12	56348	Hsd17b12	hydroxysteroid (17-beta) dehydrogenase 12	-0.146746	5.44508	0.00554987	2.25572
mICD_WT	CLVS2	215890	Clvs2	clavesin 2	0.160028	4.86188	0.00555264	2.2555
mICD_WT	CDKL3	213084	Cdkl3	cyclin-dependent kinase-like 3	0.20254	3.65009	0.00559134	2.25248
mICD_WT	CCND2	12444	Ccnd2	cyclin D2	-0.197633	5.54717	0.00560438	2.25147
mICD_WT	CRYZL1	66609	Cryzl1	crystallin, zeta (quinone reductase)-like 1	0.116332	5.3408	0.00561907	2.25034
mICD_WT	PTPRS	19280	Ptprs	protein tyrosine phosphatase, receptor type, S	0.0911842	9.37697	0.00566765	2.2466
mICD_WT	SMIM12	80284	Smim12	small integral membrane protein 12	-0.159868	4.4755	0.0057043	2.2438
mICD_WT	SH3BP1	20401	Sh3bp1	SH3-domain binding protein 1	-0.372413	3.84549	0.0057101	2.24336
mICD_WT	KCNJ16	16517	Kcnj16	potassium inwardly-rectifying channel, subfamily J, member 16	-0.171284	4.4689	0.0057186	2.24271
mICD_WT	ADAM23	23792	Adam23	a disintegrin and metallopeptidase domain 23	-0.163418	8.00777	0.00573041	2.24181
mICD_WT	NRIP2	60345	Nrip2	nuclear receptor interacting protein 2	0.266275	3.01042	0.00573642	2.24136
mICD_WT	CYLD	74256	Cyld	CYLD lysine 63 deubiquitinase	0.171123	7.76674	0.0057424	2.24091
mICD_WT	CABIN1	104248	Cabin1	calcineurin binding protein 1	0.125235	7.25096	0.00576593	2.23913
mICD_WT	E2F3	13557	E2f3	E2F transcription factor 3	-0.120522	5.33575	0.00577096	2.23875
mICD_WT	DPYSL5	65254	Dpysl5	dihydropyrimidinase-like 5	0.406902	3.93773	0.00578275	2.23787
mICD_WT	LY6H	23934	Ly6h	lymphocyte antigen 6 complex, locus H	0.29425	5.62036	0.00583867	2.23369
mICD_WT	TPT1	22070	Tpt1	tumor protein, translationally-controlled 1	-0.11913	6.8188	0.00586253	2.23192
mICD_WT	RAPGEF4	56508	Rapgef4	Rap guanine nucleotide exchange factor (GEF) 4	-0.187692	9.12977	0.00587293	2.23114
mICD_WT	SLC5A5	114479	Slc5a5	solute carrier family 5 (sodium iodide symporter), member 5	0.33645	3.09115	0.00587863	2.23072
mICD_WT	DGAT2	67800	Dgat2	diacylglycerol O-acyltransferase 2	0.271809	4.98336	0.00589787	2.2293
mICD_WT	PHYH	16922	Phyh	phytanoyl-CoA hydroxylase	-0.144902	5.93446	0.00594293	2.226
mICD_WT		102639711	Gm35959	predicted gene, 35959	0.346595	2.88413	0.0059746	2.22369
mICD_WT	DCBLD2	73379	Dcbld2	discoidin, CUB and LCCL domain containing 2	-0.165021	6.19069	0.00598662	2.22282
mICD_WT	OLFML3	99543	Olfml3	olfactomedin-like 3	-0.295559	3.49915	0.00599079	2.22252
mICD_WT	SLC39A14	213053	Slc39a14	solute carrier family 39 (zinc transporter), member 14	-0.131238	5.3152	0.00599407	2.22228
mICD_WT	RAB31	106572	Rab31	RAB31, member RAS oncogene family	-0.157367	6.21719	0.0060148	2.22078
mICD_WT	ADAM10	11487	Adam10	a disintegrin and metallopeptidase domain 10	0.140093	6.32342	0.00603223	2.21952
mICD_WT	IL4R	16190	Il4ra	interleukin 4 receptor, alpha	-0.337247	3.58665	0.00605876	2.21762
mICD_WT	CRACD	320827	Cracd	capping protein inhibiting regulator of actin	0.173679	5.25716	0.0060715	2.2167
mICD_WT	FGF9	14180	Fgf9	fibroblast growth factor 9	-0.259605	4.2713	0.0060765	2.21635
mICD_WT	FEZ2	225020	Fez2	fasciculation and elongation protein zeta 2 (zygin II)	-0.145996	4.75306	0.00611472	2.21362
mICD_WT	FDFT1	14137	Fdft1	farnesyl diphosphate farnesyl transferase 1	0.180868	6.11977	0.00615346	2.21088
mICD_WT	TRAPPC5	66682	Trappc5	trafficking protein particle complex 5	0.172259	4.08971	0.00619313	2.20809
mICD_WT	RIMS4	241770	Rims4	regulating synaptic membrane exocytosis 4	-0.202131	6.97849	0.00622034	2.20619
mICD_WT	AIDA	108909	Aida	axin interactor, dorsalization associated	0.179718	5.07524	0.00622727	2.2057
mICD_WT	CTH	107869	Cth	cystathionase (cystathionine gamma-lyase)	-0.383467	1.43451	0.00623309	2.2053
mICD_WT	EPOR	13857	Epor	erythropoietin receptor	-0.373949	1.9995	0.00624059	2.20477
mICD_WT	STARD5	170460	Stard5	StAR-related lipid transfer (START) domain containing 5	-0.322589	1.94896	0.00624176	2.20469
mICD_WT	ARHGAP29	214137	Arhgap29	Rho GTPase activating protein 29	-0.266067	5.53752	0.00626878	2.20282
mICD_WT	MBD6	110962	Mbd6	methyl-CpG binding domain protein 6	0.237319	3.9189	0.00627092	2.20267
mICD_WT	APLP1	11803	Aplp1	amyloid beta (A4) precursor-like protein 1	0.125687	9.24358	0.00629384	2.20108
mICD_WT	NTSR1	18216	Ntsr1	neurotensin receptor 1	0.446427	2.382	0.00629814	2.20079
mICD_WT	MFAP3	216760	Mfap3	microfibrillar-associated protein 3	-0.146022	5.26574	0.00630087	2.2006
mICD_WT	PCDH17	219228	Pcdh17	protocadherin 17	0.359143	6.22035	0.00630284	2.20046
mICD_WT	FBXO27	233040	Fbxo27	F-box protein 27	-0.252275	3.32398	0.00633737	2.19809
mICD_WT		67723	Cep83os	centrosomal protein 83, opposite strand	0.165274	5.24886	0.00635316	2.19701
mICD_WT	LMO1	109594	Lmo1	LIM domain only 1	0.306509	1.99295	0.00635579	2.19683
mICD_WT	ARID1A	93760	Arid1a	AT rich interactive domain 1A (SWI-like)	0.119116	6.99715	0.00637968	2.1952
mICD_WT	MEDAG	70717	Medag	mesenteric estrogen dependent adipogenesis	-0.362717	4.84976	0.00641383	2.19288
mICD_WT	LDB2	16826	Ldb2	LIM domain binding 2	0.268431	4.88305	0.00641474	2.19282
mICD_WT	CCDC88C	68339	Ccdc88c	coiled-coil domain containing 88C	0.185174	5.28262	0.0064205	2.19243
mICD_WT	RGS8	67792	Rgs8	regulator of G-protein signaling 8	-0.202417	6.18245	0.00642574	2.19208
mICD_WT	CA14	23831	Car14	carbonic anhydrase 14	-0.48299	2.01369	0.00643938	2.19116
mICD_WT	TMEM177	66343	Tmem177	transmembrane protein 177	-0.265538	3.28715	0.00645009	2.19043
mICD_WT	SPECC1	432572	Specc1	sperm antigen with calponin homology and coiled-coil domains 1	-0.141075	6.80838	0.00646654	2.18933
mICD_WT	SUB1	20024	Sub1	SUB1 homolog, transcriptional regulator	0.154278	7.48239	0.00650069	2.18704
mICD_WT	ZNF687	78266	Zfp687	zinc finger protein 687	0.144434	4.84756	0.00650775	2.18657
mICD_WT	FCER1G	14127	Fcer1g	Fc receptor, IgE, high affinity I, gamma polypeptide	-0.345459	1.5931	0.00650944	2.18646
mICD_WT		102632238	Gm30371	predicted gene, 30371	0.515461	1.52162	0.00651307	2.18621
mICD_WT	XIAP	11798	Xiap	X-linked inhibitor of apoptosis	0.163181	7.19196	0.00651385	2.18616
mICD_WT	RDM1	66599	Rdm1	RAD52 motif 1	-0.450007	1.31095	0.00652685	2.1853
mICD_WT	NAP1L5	58243	Nap1l5	nucleosome assembly protein 1-like 5	0.192675	7.65761	0.00652993	2.18509
mICD_WT	SPAG6	50525	Spag6l	sperm associated antigen 6-like	0.24758	2.9881	0.00653914	2.18448
mICD_WT	VRK2	69922	Vrk2	vaccinia related kinase 2	-0.412865	1.83437	0.00656479	2.18278
mICD_WT	CEND1	57754	Cend1	cell cycle exit and neuronal differentiation 1	-0.138326	7.45509	0.00657624	2.18202
mICD_WT	PLOD1	18822	Plod1	procollagen-lysine, 2-oxoglutarate 5-dioxygenase 1	-0.235315	3.44411	0.00659621	2.18071
mICD_WT		320846	A530058N18Rik	RIKEN cDNA A530058N18 gene	0.321526	2.0506	0.00664347	2.17761
mICD_WT		118567337	LOC118567337	uncharacterized LOC118567337	0.35932	3.71573	0.00667812	2.17535
mICD_WT	PXYLP1	235534	Pxylp1	2-phosphoxylose phosphatase 1	0.218209	3.68999	0.00669281	2.17439
mICD_WT	RWDD2A	69519	Rwdd2a	RWD domain containing 2A	0.28585	3.41156	0.00672255	2.17247
mICD_WT	PRIMA1	170952	Prima1	proline rich membrane anchor 1	0.913704	1.17357	0.00672355	2.1724
mICD_WT	SERINC5	218442	Serinc5	serine incorporator 5	-0.125911	6.31632	0.00674437	2.17106
mICD_WT	PLEKHM3	241075	Plekhm3	pleckstrin homology domain containing, family M, member 3	0.118389	6.5845	0.00674455	2.17105
mICD_WT	TIPARP	99929	Tiparp	TCDD-inducible poly(ADP-ribose) polymerase	-0.343027	4.48985	0.00675928	2.1701
mICD_WT	SHC1	20416	Shc1	src homology 2 domain-containing transforming protein C1	-0.32904	3.53091	0.00677444	2.16913
mICD_WT	ROGDI	66049	Rogdi	rogdi homolog	0.160991	5.77827	0.00677497	2.16909
mICD_WT	FRY	320365	Fry	FRY microtubule binding protein	0.0875168	8.57505	0.00680674	2.16706
mICD_WT	P2RX4	18438	P2rx4	purinergic receptor P2X, ligand-gated ion channel 4	-0.259362	3.51289	0.00682946	2.16561
mICD_WT		319545	D430020J02Rik	RIKEN cDNA D430020J02 gene	0.372936	1.626	0.00686821	2.16316
mICD_WT	CALR	12317	Calr	calreticulin	-0.125183	7.92954	0.00688156	2.16231
mICD_WT	CIB1	23991	Cib1	calcium and integrin binding 1 (calmyrin)	-0.315744	2.45978	0.00688979	2.16179
mICD_WT		102635171	Gm32575	predicted gene, 32575	-0.409738	1.07546	0.00689421	2.16152
mICD_WT	ATP1A2	98660	Atp1a2	ATPase, Na+/K+ transporting, alpha 2 polypeptide	-0.273714	9.93449	0.00693784	2.15878
mICD_WT	TBC1D13	70296	Tbc1d13	TBC1 domain family, member 13	-0.120396	4.90318	0.00694031	2.15862
mICD_WT	ANK1	11733	Ank1	ankyrin 1, erythroid	-0.246141	6.56639	0.00695792	2.15752
mICD_WT	ALG2	56737	Alg2	asparagine-linked glycosylation 2 (alpha-1,3-mannosyltransferase)	0.118977	6.48307	0.00698035	2.15612
mICD_WT	CTXN2	381418	Ctxn2	cortexin 2	0.347631	1.59666	0.00698816	2.15564
mICD_WT	TMEM208	66320	Tmem208	transmembrane protein 208	-0.179418	3.76879	0.0069934	2.15531
mICD_WT	ADAM9	11502	Adam9	a disintegrin and metallopeptidase domain 9 (meltrin gamma)	-0.154505	6.09386	0.00700343	2.15469
mICD_WT	PAK3	18481	Pak3	p21 (RAC1) activated kinase 3	0.162269	7.84456	0.00702245	2.15351
mICD_WT	C1QTNF4	67445	C1qtnf4	C1q and tumor necrosis factor related protein 4	0.19723	5.66612	0.00705674	2.1514
mICD_WT	NRXN3	18191	Nrxn3	neurexin III	0.152653	8.88962	0.00705833	2.1513
mICD_WT	SLC16A9	66859	Slc16a9	solute carrier family 16 (monocarboxylic acid transporters), member 9	-0.614196	1.62416	0.00707503	2.15027
mICD_WT	ARNTL2	272322	Arntl2	aryl hydrocarbon receptor nuclear translocator-like 2	-0.267053	3.53601	0.00716646	2.1447
mICD_WT		100038743	Gm13629	predicted gene 13629	-0.372142	3.11787	0.00724	2.14026
mICD_WT	DNAJC28	246738	Dnajc28	DnaJ heat shock protein family (Hsp40) member C28	-0.219189	3.63632	0.00725629	2.13929
mICD_WT	SAMD14	217125	Samd14	sterile alpha motif domain containing 14	0.427773	3.79245	0.00729006	2.13727
mICD_WT	MBOAT7	77582	Mboat7	membrane bound O-acyltransferase domain containing 7	0.136722	6.10826	0.00729157	2.13718
mICD_WT	TMEM176B	65963	Tmem176b	transmembrane protein 176B	-0.245555	3.86983	0.00729666	2.13688
mICD_WT	GRAMD2B	107022	Gramd3	GRAM domain containing 3	-0.257178	3.52167	0.00730872	2.13616
mICD_WT	SIAE	22619	Siae	sialic acid acetylesterase	-0.227543	4.74285	0.00731755	2.13563
mICD_WT	MIR124-2HG	70441	Mir124-2hg	Mir124-2 host gene (non-protein coding)	0.195924	3.95935	0.00732288	2.13532
mICD_WT		71071	4933412O06Rik	RIKEN cDNA 4933412O06 gene	0.432226	2.25445	0.00737462	2.13226
mICD_WT	STAMBP	70527	Stambp	STAM binding protein	0.194476	3.4072	0.00739791	2.13089
mICD_WT	GORAB	98376	Gorab	golgin, RAB6-interacting	0.236179	3.43765	0.00743375	2.12879
mICD_WT	EFHC2	74405	Efhc2	EF-hand domain (C-terminal) containing 2	0.387473	1.17183	0.00743889	2.12849
mICD_WT	VMP1	75909	Vmp1	vacuole membrane protein 1	-0.164521	6.58759	0.00744513	2.12813
mICD_WT	RCC1L	94254	Rcc1l	reculator of chromosome condensation 1 like	-0.242412	3.26251	0.00745524	2.12754
mICD_WT	MYO1B	17912	Myo1b	myosin IB	-0.130748	6.2243	0.00749034	2.1255
mICD_WT	PHB	18673	Phb	prohibitin	-0.130569	4.74372	0.00751936	2.12382
mICD_WT	IRS2	384783	Irs2	insulin receptor substrate 2	-0.278767	6.17848	0.00752492	2.1235
mICD_WT	PPP2R5C	26931	Ppp2r5c	protein phosphatase 2, regulatory subunit B', gamma	0.105613	7.42384	0.00752587	2.12344
mICD_WT	FAM83H	105732	Fam83h	family with sequence similarity 83, member H	-0.258844	2.99444	0.00755834	2.12157
mICD_WT	CEP83	77048	Cep83	centrosomal protein 83	-0.15776	5.47399	0.00756241	2.12134
mICD_WT	STEAP2	74051	Steap2	six transmembrane epithelial antigen of prostate 2	-0.213732	4.19572	0.00757434	2.12066
mICD_WT	ADGRA3	70693	Adgra3	adhesion G protein-coupled receptor A3	-0.228391	4.58782	0.00758937	2.11979
mICD_WT	DROSHA	14000	Drosha	drosha, ribonuclease type III	0.109323	6.66018	0.00759357	2.11955
mICD_WT	TSR1	104662	Tsr1	TSR1 20S rRNA accumulation	-0.162174	4.92238	0.0076306	2.11744
mICD_WT	GRIA4	14802	Gria4	glutamate receptor, ionotropic, AMPA4 (alpha 4)	-0.13642	7.61818	0.00764435	2.11666
mICD_WT	ZNF845	449000	Zfp960	zinc finger protein 960	0.383806	1.72475	0.00764944	2.11637
mICD_WT	TMOD2	50876	Tmod2	tropomodulin 2	0.131362	9.59659	0.00766916	2.11525
mICD_WT	MAPT	17762	Mapt	microtubule-associated protein tau	0.0974823	8.70507	0.00767755	2.11478
mICD_WT	LINC00672	68127	B230217C12Rik	RIKEN cDNA B230217C12 gene	-0.161078	5.19168	0.00767839	2.11473
mICD_WT	SLC6A8	102857	Slc6a8	solute carrier family 6 (neurotransmitter transporter, creatine), member 8	-0.146098	6.09486	0.00772404	2.11216
mICD_WT	LMTK3	381983	Lmtk3	lemur tyrosine kinase 3	0.155913	6.8985	0.00774893	2.11076
mICD_WT	IGSF8	140559	Igsf8	immunoglobulin superfamily, member 8	0.158734	6.85955	0.00776259	2.10999
mICD_WT	ATN1	13498	Atn1	atrophin 1	0.131267	5.7504	0.00776594	2.10981
mICD_WT	TSC22D4	78829	Tsc22d4	TSC22 domain family, member 4	-0.199849	4.73685	0.00777184	2.10948
mICD_WT	MIR325HG	100043213	5330434G04Rik	RIKEN cDNA 5330434G04 gene	0.228365	4.3844	0.00780266	2.10776
mICD_WT	FAM13B	225358	Fam13b	family with sequence similarity 13, member B	0.129076	6.85267	0.00782116	2.10673
mICD_WT	POMP	66537	Pomp	proteasome maturation protein	-0.134457	5.60333	0.00785026	2.10512
mICD_WT	PLK4	20873	Plk4	polo like kinase 4	-0.280574	2.6143	0.00788663	2.10311
mICD_WT	CELF2	14007	Celf2	CUGBP, Elav-like family member 2	0.171131	9.74529	0.00789273	2.10277
mICD_WT	RSPH9	75564	Rsph9	radial spoke head 9 homolog (Chlamydomonas)	0.390133	2.29922	0.00789641	2.10257
mICD_WT	TOX2	269389	Tox2	TOX high mobility group box family member 2	0.31491	2.51778	0.00790903	2.10188
mICD_WT	LARP6	67557	Larp6	La ribonucleoprotein domain family, member 6	0.159469	4.71963	0.00791137	2.10175
mICD_WT	CERK	223753	Cerk	ceramide kinase	-0.179675	6.24289	0.0079405	2.10015
mICD_WT	ARMCX4	100503043	Armcx4	armadillo repeat containing, X-linked 4	0.132615	6.52618	0.00795246	2.0995
mICD_WT	PPP1R9A	243725	Ppp1r9a	protein phosphatase 1, regulatory subunit 9A	0.102426	9.18353	0.00795414	2.09941
mICD_WT		19874	Rny3	RNA, Y3 small cytoplasmic (associated with Ro protein)	-0.381701	5.57439	0.00795451	2.09939
mICD_WT	MAP3K9	338372	Map3k9	mitogen-activated protein kinase kinase kinase 9	-0.111179	6.98108	0.00796634	2.09874
mICD_WT		638247	9530082P21Rik	RIKEN cDNA 9530082P21 gene	-0.440422	1.27918	0.00796783	2.09866
mICD_WT	CNOT6	104625	Cnot6	CCR4-NOT transcription complex, subunit 6	0.177879	6.05333	0.00803394	2.09507
mICD_WT	FLRT3	71436	Flrt3	fibronectin leucine rich transmembrane protein 3	0.196277	5.57669	0.00805745	2.0938
mICD_WT	ZC2HC1C	72350	Zc2hc1c	zinc finger, C2HC-type containing 1C	-0.317408	1.72247	0.00808538	2.0923
mICD_WT	ST8SIA4	20452	St8sia4	ST8 alpha-N-acetyl-neuraminide alpha-2,8-sialyltransferase 4	0.23584	4.81086	0.0081041	2.09129
mICD_WT	SMIM14	68552	Smim14	small integral membrane protein 14	0.0992058	6.69695	0.00816146	2.08823
mICD_WT	ST6GALNAC4	20448	St6galnac4	ST6 (alpha-N-acetyl-neuraminyl-2,3-beta-galactosyl-1,3)-N-acetylgalactosaminide alpha-2,6-sialyltransferase 4	-0.248989	4.38257	0.00818573	2.08694
mICD_WT		232855	Zfp772	zinc finger protein 772	0.220581	3.395	0.00821135	2.08559
mICD_WT	METTL25	216292	Mettl25	methyltransferase like 25	0.199548	3.4362	0.00822551	2.08484
mICD_WT		105242946	Gm39017	predicted gene, 39017	0.232776	6.47053	0.00830986	2.08041
mICD_WT		115488362	Gm47814	predicted gene, 47814	-0.229596	4.27431	0.00832329	2.0797
mICD_WT	KANK1	107351	Kank1	KN motif and ankyrin repeat domains 1	-0.225643	4.12386	0.00832395	2.07967
mICD_WT	SLC39A7	14977	Slc39a7	solute carrier family 39 (zinc transporter), member 7	-0.120412	5.76604	0.00833967	2.07885
mICD_WT	NAGK	56174	Nagk	N-acetylglucosamine kinase	0.242002	4.36922	0.00835353	2.07813
mICD_WT	SLC26A8	224661	Slc26a8	solute carrier family 26, member 8	0.277152	2.91959	0.00835858	2.07787
mICD_WT	TMEM229A	319832	Tmem229a	transmembrane protein 229A	-0.17316	6.05066	0.00837503	2.07701
mICD_WT	TRAF2	22030	Traf2	TNF receptor-associated factor 2	-0.245858	3.3455	0.00839106	2.07618
mICD_WT	LOC105379539	102634755	Gm32261	predicted gene, 32261	-0.284141	1.93142	0.0084038	2.07552
mICD_WT	CORO1C	23790	Coro1c	coronin, actin binding protein 1C	0.136998	5.82588	0.00845476	2.0729
mICD_WT	NOC2L	57741	Noc2l	NOC2 like nucleolar associated transcriptional repressor	-0.117514	5.6659	0.00847239	2.07199
mICD_WT	C1QBP	12261	C1qbp	complement component 1, q subcomponent binding protein	0.166044	4.15009	0.00848467	2.07136
mICD_WT	MARK2	13728	Mark2	MAP/microtubule affinity regulating kinase 2	0.101767	6.60169	0.00848876	2.07116
mICD_WT	EPS8	13860	Eps8	epidermal growth factor receptor pathway substrate 8	-0.157593	5.24725	0.00849623	2.07077
mICD_WT	SDC4	20971	Sdc4	syndecan 4	-0.199736	5.5171	0.00851396	2.06987
mICD_WT	DUS1L	68730	Dus1l	dihydrouridine synthase 1-like (S. cerevisiae)	-0.148246	4.57111	0.00852309	2.0694
mICD_WT	PDE1B	18574	Pde1b	phosphodiesterase 1B, Ca2+-calmodulin dependent	0.38598	7.2132	0.00854387	2.06835
mICD_WT	SCLT1	67161	Sclt1	sodium channel and clathrin linker 1	0.157322	4.6644	0.00855466	2.0678
mICD_WT	CDON	57810	Cdon	cell adhesion molecule-related/down-regulated by oncogenes	0.265657	5.1314	0.0085989	2.06556
mICD_WT	ASCC3	77987	Ascc3	activating signal cointegrator 1 complex subunit 3	0.105811	6.29244	0.00863418	2.06378
mICD_WT	FADS6	328035	Fads6	fatty acid desaturase domain family, member 6	-0.224429	4.59924	0.00864059	2.06346
mICD_WT	CHN2	69993	Chn2	chimerin 2	0.294154	5.21265	0.00865476	2.06274
mICD_WT		232599	Gm4876	predicted gene 4876	0.42567	1.05603	0.00867129	2.06192
mICD_WT	S100A1	20193	S100a1	S100 calcium binding protein A1	-0.182381	4.61988	0.00871629	2.05967
mICD_WT	ESRRA	26379	Esrra	estrogen related receptor, alpha	-0.253647	5.10341	0.00873991	2.05849
mICD_WT	PRSS12	19142	Prss12	protease, serine 12 neurotrypsin (motopsin)	0.425225	3.45774	0.00879348	2.05584
mICD_WT	GGT7	207182	Ggt7	gamma-glutamyltransferase 7	-0.180949	6.72262	0.00880866	2.05509
mICD_WT	HPSE	15442	Hpse	heparanase	-0.551732	1.28543	0.00881003	2.05502
mICD_WT	ADAMTSL5	66548	Adamtsl5	ADAMTS-like 5	-0.427035	2.35907	0.00885001	2.05306
mICD_WT	DISC1	244667	Disc1	disrupted in schizophrenia 1	-0.252112	3.09835	0.00885835	2.05265
mICD_WT	MCTP2	244049	Mctp2	multiple C2 domains, transmembrane 2	-0.538697	1.40325	0.00887293	2.05193
mICD_WT		118567453	LOC118567453	uncharacterized LOC118567453	-0.305728	3.87334	0.00887839	2.05167
mICD_WT	TST	22117	Tst	thiosulfate sulfurtransferase, mitochondrial	-0.193445	3.81084	0.00887872	2.05165
mICD_WT	SKI	20481	Ski	ski sarcoma viral oncogene homolog (avian)	0.135731	7.10881	0.00891694	2.04978
mICD_WT	ADGRL3	319387	Adgrl3	adhesion G protein-coupled receptor L3	0.138624	8.48135	0.00892477	2.0494
mICD_WT	ELOVL1	54325	Elovl1	elongation of very long chain fatty acids (FEN1/Elo2, SUR4/Elo3, yeast)-like 1	-0.210533	3.1173	0.00894722	2.04831
mICD_WT	REEP3	28193	Reep3	receptor accessory protein 3	-0.132708	5.02069	0.00902082	2.04475
mICD_WT	OCLN	18260	Ocln	occludin	-0.250242	3.31517	0.00902463	2.04457
mICD_WT	LRRC57	66606	Lrrc57	leucine rich repeat containing 57	-0.19234	5.17135	0.00903564	2.04404
mICD_WT	DLX6-AS1	320038	Dlx6os1	distal-less homeobox 6, opposite strand 1	-0.243179	4.99309	0.00904834	2.04343
mICD_WT	TOP1	21969	Top1	topoisomerase (DNA) I	-0.137596	6.32128	0.00905857	2.04294
mICD_WT	WDR31	71354	Wdr31	WD repeat domain 31	0.325703	2.33836	0.00906365	2.0427
mICD_WT	H1-0	14958	H1f0	H1.0 linker histone	-0.17473	5.70785	0.00906949	2.04242
mICD_WT	CEACAM1	26365	Ceacam1	carcinoembryonic antigen-related cell adhesion molecule 1	-0.370774	1.283	0.00911339	2.04032
mICD_WT		102635630	Gm32918	predicted gene, 32918	0.366862	2.0893	0.00913209	2.03943
mICD_WT	KIAA2026	240613	9930021J03Rik	RIKEN cDNA 9930021J03 gene	0.109424	7.06271	0.00914556	2.03879
mICD_WT		105242994	Gm39048	predicted gene, 39048	0.264154	3.49194	0.00917788	2.03726
mICD_WT	SV2B	64176	Sv2b	synaptic vesicle glycoprotein 2 b	0.114401	9.45515	0.00918247	2.03704
mICD_WT	PITRM1	69617	Pitrm1	pitrilysin metallepetidase 1	-0.123327	5.41836	0.00921876	2.03533
mICD_WT	FAM171B	241520	Fam171b	family with sequence similarity 171, member B	0.0961115	8.94221	0.00924523	2.03408
mICD_WT	ZNF25	22750	Zfp9	zinc finger protein 9	0.142318	4.87959	0.00925601	2.03358
mICD_WT	ANKRD35	213121	Ankrd35	ankyrin repeat domain 35	-0.29172	3.6383	0.00926745	2.03304
mICD_WT	CEP350	74081	Cep350	centrosomal protein 350	0.100129	7.25452	0.00927629	2.03263
mICD_WT	NUDT11	58242	Nudt11	nudix (nucleoside diphosphate linked moiety X)-type motif 11	0.237875	4.51857	0.00934325	2.0295
mICD_WT	INPPL1	16332	Inppl1	inositol polyphosphate phosphatase-like 1	-0.243196	5.01967	0.00934888	2.02924
mICD_WT		67576	4930429B21Rik	RIKEN cDNA 4930429B21 gene	-0.306279	3.1989	0.00935822	2.02881
mICD_WT	TADA1	27878	Tada1	transcriptional adaptor 1	-0.141271	4.6852	0.0093605	2.0287
mICD_WT	NSG1	18196	Nsg1	neuron specific gene family member 1	0.104284	7.45379	0.00936549	2.02847
mICD_WT	SLC25A5	11740	Slc25a5	solute carrier family 25 (mitochondrial carrier, adenine nucleotide translocator), member 5	-0.113601	7.0117	0.00937972	2.02781
mICD_WT	TLR3	142980	Tlr3	toll-like receptor 3	-0.21917	3.78163	0.00938363	2.02763
mICD_WT	GALNT16	108760	Galnt16	polypeptide N-acetylgalactosaminyltransferase 16	0.121548	6.56062	0.00942743	2.02561
mICD_WT	KLF13	50794	Klf13	Kruppel-like factor 13	0.129612	7.24465	0.00944523	2.02479
mICD_WT	PIP5K1B	18719	Pip5k1b	phosphatidylinositol-4-phosphate 5-kinase, type 1 beta	-0.280991	4.18637	0.00949195	2.02264
mICD_WT	CNTN2	21367	Cntn2	contactin 2	-0.318645	6.87522	0.00951926	2.0214
mICD_WT	ZNF532	328977	Zfp532	zinc finger protein 532	-0.103959	6.62008	0.00952113	2.02131
mICD_WT	ERAP1	80898	Erap1	endoplasmic reticulum aminopeptidase 1	-0.199409	3.936	0.00953962	2.02047
mICD_WT	ZFX	22764	Zfx	zinc finger protein X-linked	0.138176	5.80969	0.00954099	2.02041
mICD_WT	PAG1	94212	Pag1	phosphoprotein associated with glycosphingolipid microdomains 1	-0.116421	6.04468	0.0095673	2.01921
mICD_WT		102632484	Gm26691	predicted gene, 26691	0.361727	2.42691	0.00958349	2.01848
mICD_WT	C11orf24	72056	1810055G02Rik	RIKEN cDNA 1810055G02 gene	-0.166952	4.14886	0.00960608	2.01745
mICD_WT	AMPD2	109674	Ampd2	adenosine monophosphate deaminase 2	0.123154	5.51838	0.00964504	2.0157
mICD_WT	CLCN6	26372	Clcn6	chloride channel, voltage-sensitive 6	0.112616	6.6399	0.00971605	2.01251
mICD_WT	CIAO3	67563	Ciao3	cytosolic iron-sulfur assembly component 3	-0.167366	4.38381	0.0097229	2.0122
mICD_WT	SOAT1	20652	Soat1	sterol O-acyltransferase 1	-0.170164	5.27076	0.00976646	2.01026
mICD_WT	CBY1	73739	Cby1	chibby family member 1, beta catenin antagonist	0.161593	4.3068	0.00976678	2.01025
mICD_WT	NAV1	215690	Nav1	neuron navigator 1	0.148568	6.99431	0.00978581	2.0094
mICD_WT	AGBL4	78933	Agbl4	ATP/GTP binding protein-like 4	0.17501	4.51163	0.00982798	2.00754
mICD_WT	TAMALIN	56149	Tamalin	trafficking regulator and scaffold protein tamalin	-0.216394	4.8697	0.00983906	2.00705
mICD_WT	BANK1	242248	Bank1	B cell scaffold protein with ankyrin repeats 1	-0.446462	1.41623	0.0098647	2.00592
mICD_WT	LAMP5	76161	Lamp5	lysosomal-associated membrane protein family, member 5	-0.467362	7.27622	0.00993434	2.00286
mICD_WT	PNMA1	70481	Pnma1	paraneoplastic antigen MA1	0.36669	2.15807	0.00994772	2.00228
mICD_WT	NLGN3	245537	Nlgn3	neuroligin 3	0.101278	6.88918	0.009983	2.00074
mICD_WT	IVD	56357	Ivd	isovaleryl coenzyme A dehydrogenase	-0.171887	5.15067	0.00998998	2.00044
mICD_WT	PJA1	18744	Pja1	praja ring finger ubiquitin ligase 1	0.119751	7.37367	0.0100036	1.99984
mICD_WT	HP1BP3	15441	Hp1bp3	heterochromatin protein 1, binding protein 3	0.0893749	7.78321	0.010029	1.99874
mICD_WT	LPL	16956	Lpl	lipoprotein lipase	0.256025	4.3164	0.0100723	1.99687
mICD_WT	SMIM17	100042450	Smim17	small integral membrane protein 17	0.24907	3.24663	0.0100985	1.99574
mICD_WT	UBE2I	22196	Ube2i	ubiquitin-conjugating enzyme E2I	0.105747	5.94457	0.0101305	1.99437
mICD_WT	RCOR2	104383	Rcor2	REST corepressor 2	0.203632	3.20945	0.010168	1.99277
mICD_WT	TPD52	21985	Tpd52	tumor protein D52	0.120209	5.81709	0.0102099	1.99098
mICD_WT	MRTFB	239719	Mrtfb	myocardin related transcription factor B	0.090785	9.00196	0.0102136	1.99082
mICD_WT		102639013	Gm14246	predicted gene 14246	0.280895	2.90454	0.0102347	1.98993
mICD_WT	GCNT2	14538	Gcnt2	glucosaminyl (N-acetyl) transferase 2, I-branching enzyme	-0.187321	5.1122	0.010243	1.98957
mICD_WT	MFN1	67414	Mfn1	mitofusin 1	-0.107631	5.94368	0.0102438	1.98954
mICD_WT	KCNK12	210741	Kcnk12	potassium channel, subfamily K, member 12	-0.243445	4.90788	0.0102639	1.98869
mICD_WT		105245255	Gm40733	predicted gene, 40733	0.369707	2.24595	0.0102799	1.98801
mICD_WT	MPHOSPH10	67973	Mphosph10	M-phase phosphoprotein 10 (U3 small nucleolar ribonucleoprotein)	-0.20094	4.08739	0.0102801	1.988
mICD_WT	ZNF292	30046	Zfp292	zinc finger protein 292	0.0903795	6.99618	0.0102908	1.98755
mICD_WT	SFXN5	94282	Sfxn5	sideroflexin 5	-0.141352	7.48965	0.0103038	1.987
mICD_WT	RPL13A	22121	Rpl13a	ribosomal protein L13A	0.104279	7.50587	0.0103211	1.98628
mICD_WT	RAD23A	19358	Rad23a	RAD23 homolog A, nucleotide excision repair protein	0.12144	5.61262	0.0103263	1.98605
mICD_WT	HAPLN4	330790	Hapln4	hyaluronan and proteoglycan link protein 4	-0.382232	6.24179	0.0103359	1.98565
mICD_WT	NOVA2	384569	Nova2	NOVA alternative splicing regulator 2	0.165696	6.06439	0.0103668	1.98436
mICD_WT	OCIAD2	433904	Ociad2	OCIA domain containing 2	-0.125453	5.76543	0.0104102	1.98254
mICD_WT		66779	4933432I09Rik	RIKEN cDNA 4933432I09 gene	-0.626713	1.25039	0.0105123	1.9783
mICD_WT	ZER1	227693	Zer1	zyg-11 related, cell cycle regulator	0.11214	7.14201	0.0105246	1.97779
mICD_WT	NT5C1A	230718	Nt5c1a	5'-nucleotidase, cytosolic IA	-0.298809	2.29881	0.0105289	1.97762
mICD_WT	HERPUD1	64209	Herpud1	homocysteine-inducible, endoplasmic reticulum stress-inducible, ubiquitin-like domain member 1	-0.209135	5.4854	0.0105484	1.97681
mICD_WT	MIR124-1HG	268755	Mir124a-1hg	Mir124-1 host gene (non-protein coding)	-0.224659	7.43911	0.0105807	1.97548
mICD_WT	APC2	23805	Apc2	APC regulator of WNT signaling pathway 2	0.123034	7.17203	0.0105884	1.97517
mICD_WT		319405	D430036J16Rik	RIKEN cDNA D430036J16 gene	0.742837	1.44637	0.0105962	1.97485
mICD_WT		118568424	Akap17a	A-kinase anchoring protein 17A	0.307148	1.87706	0.0106159	1.97404
mICD_WT		319673	9330159M07Rik	RIKEN cDNA 9330159M07 gene	-0.363605	1.68209	0.0106472	1.97276
mICD_WT	CCDC59	52713	Ccdc59	coiled-coil domain containing 59	0.175555	3.76836	0.010653	1.97253
mICD_WT	NLK	18099	Nlk	nemo like kinase	-0.149176	7.57864	0.0106681	1.97191
mICD_WT	KAZALD1	107250	Kazald1	Kazal-type serine peptidase inhibitor domain 1	-0.400384	1.59272	0.0106746	1.97165
mICD_WT	CTNND1	12388	Ctnnd1	catenin (cadherin associated protein), delta 1	-0.126683	7.93102	0.0107065	1.97035
mICD_WT	GRID1	14803	Grid1	glutamate receptor, ionotropic, delta 1	0.135759	6.16793	0.0107243	1.96963
mICD_WT	ELOVL4	83603	Elovl4	elongation of very long chain fatty acids (FEN1/Elo2, SUR4/Elo3, yeast)-like 4	-0.146319	5.52904	0.0107517	1.96852
mICD_WT	RPL8	26961	Rpl8	ribosomal protein L8	0.101288	7.27926	0.0107535	1.96845
mICD_WT	DUSP3	72349	Dusp3	dual specificity phosphatase 3 (vaccinia virus phosphatase VH1-related)	-0.168929	7.87832	0.0107736	1.96764
mICD_WT		115488666	Gm52261	predicted gene, 52261	-0.435599	2.56706	0.0107869	1.9671
mICD_WT	PRR3	75210	Prr3	proline-rich polypeptide 3	0.176589	3.7629	0.0108234	1.96564
mICD_WT	PRKAR1A	19084	Prkar1a	protein kinase, cAMP dependent regulatory, type I, alpha	0.100173	8.98464	0.0108512	1.96452
mICD_WT	SMARCD3	66993	Smarcd3	SWI/SNF related, matrix associated, actin dependent regulator of chromatin, subfamily d, member 3	0.253926	5.25187	0.0108695	1.96379
mICD_WT	GAP43	14432	Gap43	growth associated protein 43	0.470335	6.40758	0.0108978	1.96266
mICD_WT	MCM8	66634	Mcm8	minichromosome maintenance 8 homologous recombination repair factor	0.300349	2.26234	0.0109346	1.9612
mICD_WT	MSL1	74026	Msl1	male specific lethal 1	0.108967	6.95549	0.0109461	1.96074
mICD_WT	RPPH1	85029	Rpph1	ribonuclease P RNA component H1	0.201142	11.5952	0.0110116	1.95815
mICD_WT	RGS12	71729	Rgs12	regulator of G-protein signaling 12	0.409823	5.71168	0.0110158	1.95798
mICD_WT	SLC9A6	236794	Slc9a6	solute carrier family 9 (sodium/hydrogen exchanger), member 6	0.0928129	6.93575	0.0110386	1.95709
mICD_WT		380977	A330009N23Rik	RIKEN cDNA A330009N23 gene	-0.19947	3.36334	0.011048	1.95672
mICD_WT	TMEM129	68366	Tmem129	transmembrane protein 129	-0.152242	4.30697	0.0110509	1.9566
mICD_WT	EAPP	66266	Eapp	E2F-associated phosphoprotein	0.133623	5.10168	0.0110551	1.95644
mICD_WT	PTK7	71461	Ptk7	PTK7 protein tyrosine kinase 7	0.212345	3.8865	0.0111343	1.95334
mICD_WT	KCNB2	98741	Kcnb2	potassium voltage gated channel, Shab-related subfamily, member 2	0.195842	6.80737	0.0111598	1.95235
mICD_WT	CRACDL	72097	Cracdl	capping protein inhibiting regulator of actin like	0.163018	7.81011	0.0111608	1.9523
mICD_WT	KDM3A	104263	Kdm3a	lysine (K)-specific demethylase 3A	-0.128057	6.03463	0.0111719	1.95187
mICD_WT	SMIM4	66487	Smim4	small integral membrane protein 4	-0.352917	1.71651	0.0111743	1.95178
mICD_WT	TIE1	21846	Tie1	tyrosine kinase with immunoglobulin-like and EGF-like domains 1	-0.266175	3.31989	0.0111835	1.95142
mICD_WT		69291	1700001L05Rik	RIKEN cDNA 1700001L05 gene	-0.365592	3.52157	0.0111866	1.9513
mICD_WT	FGFR3	14184	Fgfr3	fibroblast growth factor receptor 3	-0.183701	6.58301	0.0112045	1.95061
mICD_WT	KAT7	217127	Kat7	K(lysine) acetyltransferase 7	0.0979428	6.27112	0.0112217	1.94994
mICD_WT	MPHOSPH8	75339	Mphosph8	M-phase phosphoprotein 8	-0.114736	5.50053	0.0112413	1.94918
mICD_WT	RAB26	328778	Rab26	RAB26, member RAS oncogene family	0.505874	3.29503	0.0112541	1.94869
mICD_WT	CCDC103	73293	Ccdc103	coiled-coil domain containing 103	0.421357	1.4847	0.0112831	1.94757
mICD_WT	SYNJ1	104015	Synj1	synaptojanin 1	0.101366	8.83382	0.0113081	1.94661
mICD_WT	SREBF2	20788	Srebf2	sterol regulatory element binding factor 2	0.137846	7.1424	0.0113303	1.94576
mICD_WT	PCBP3	59093	Pcbp3	poly(rC) binding protein 3	0.144728	4.86671	0.0113527	1.9449
mICD_WT	CENPE	229841	Cenpe	centromere protein E	0.375065	1.36351	0.0113783	1.94392
mICD_WT	ZNF280B	64453	Zfp280b	zinc finger protein 280B	0.152142	4.57574	0.0113798	1.94386
mICD_WT		654318	C530005A16Rik	RIKEN cDNA C530005A16 gene	-0.231395	2.73488	0.0114113	1.94266
mICD_WT	LAMP1	16783	Lamp1	lysosomal-associated membrane protein 1	-0.109717	7.68167	0.0114338	1.94181
mICD_WT	RBM3	19652	Rbm3	RNA binding motif (RNP1, RRM) protein 3	0.206542	5.52579	0.0115061	1.93907
mICD_WT	HNRNPL	15388	Hnrnpl	heterogeneous nuclear ribonucleoprotein L	0.0981618	7.32296	0.0115561	1.93719
mICD_WT		100504101	Gm20063	predicted gene, 20063	-0.389961	2.57592	0.0115563	1.93718
mICD_WT	C5orf49	69315	1700001L19Rik	RIKEN cDNA 1700001L19 gene	0.213658	2.65784	0.0115921	1.93584
mICD_WT	CHST3	53374	Chst3	carbohydrate sulfotransferase 3	-0.427875	1.03948	0.0116214	1.93474
mICD_WT	FRMD3	242506	Frmd3	FERM domain containing 3	0.247274	3.20909	0.0116824	1.93247
mICD_WT	FMNL1	57778	Fmnl1	formin-like 1	-0.297519	6.35579	0.0116858	1.93234
mICD_WT	FKTN	246179	Fktn	fukutin	-0.166274	6.18621	0.0117235	1.93094
mICD_WT	COG4	102339	Cog4	component of oligomeric golgi complex 4	-0.123411	5.48281	0.0117391	1.93037
mICD_WT	ASAP1	13196	Asap1	ArfGAP with SH3 domain, ankyrin repeat and PH domain1	-0.182446	7.48302	0.0118031	1.928
mICD_WT	ELMO2	140579	Elmo2	engulfment and cell motility 2	-0.106391	7.10931	0.0118453	1.92645
mICD_WT	ZNF28	240038	Zfp994	zinc finger protein 994	0.177426	4.06027	0.0118758	1.92534
mICD_WT	TCN2	21452	Tcn2	transcobalamin 2	-0.297948	3.59393	0.0118942	1.92467
mICD_WT	APRT	11821	Aprt	adenine phosphoribosyl transferase	0.178137	3.49177	0.0119077	1.92417
mICD_WT	KMT2D	381022	Kmt2d	lysine (K)-specific methyltransferase 2D	0.097096	7.75909	0.0119196	1.92374
mICD_WT	RPL27A	26451	Rpl27a	ribosomal protein L27A	0.112686	5.88526	0.011951	1.9226
mICD_WT		118567373	LOC118567373	uncharacterized LOC118567373	-0.38098	3.26137	0.0119703	1.92189
mICD_WT	DDX41	72935	Ddx41	DEAD box helicase 41	-0.17193	4.95126	0.012001	1.92078
mICD_WT	PRDX6	11758	Prdx6	peroxiredoxin 6	-0.174539	7.11574	0.0120128	1.92035
mICD_WT	PIK3IP1	216505	Pik3ip1	phosphoinositide-3-kinase interacting protein 1	0.19439	4.11001	0.0120171	1.9202
mICD_WT	LINC00652	105244317	Gm39951	predicted gene, 39951	0.473656	1.40852	0.0120183	1.92016
mICD_WT	PLPPR2	235044	Plppr2	phospholipid phosphatase related 2	0.125621	6.3891	0.0120186	1.92015
mICD_WT	SYT17	110058	Syt17	synaptotagmin XVII	0.411413	5.53335	0.0120426	1.91928
mICD_WT	MACO1	66146	Maco1	macoilin 1	0.121978	6.31548	0.0120742	1.91814
mICD_WT	GRIK2	14806	Grik2	glutamate receptor, ionotropic, kainate 2 (beta 2)	0.215854	6.95677	0.0120784	1.91799
mICD_WT		110454	Ly6a	lymphocyte antigen 6 complex, locus A	-0.279447	3.42643	0.0121506	1.9154
mICD_WT	ZBTB9	474156	Zbtb9	zinc finger and BTB domain containing 9	-0.154116	4.31918	0.0121523	1.91534
mICD_WT	CDR2L	237988	Cdr2l	cerebellar degeneration-related protein 2-like	-0.234712	4.6893	0.0121678	1.91479
mICD_WT	PRPSAP1	67763	Prpsap1	phosphoribosyl pyrophosphate synthetase-associated protein 1	-0.150521	4.30572	0.012176	1.9145
mICD_WT	ARL2BP	107566	Arl2bp	ADP-ribosylation factor-like 2 binding protein	-0.0983649	6.20552	0.0122204	1.91291
mICD_WT	MYO19	66196	Myo19	myosin XIX	-0.302933	4.14066	0.0122519	1.9118
mICD_WT		115486929	LOC115486929	uncharacterized LOC115486929	0.387682	1.11988	0.0122826	1.91071
mICD_WT	CYB561	13056	Cyb561	cytochrome b-561	-0.130948	5.63569	0.0122842	1.91065
mICD_WT	NBR1	17966	Nbr1	NBR1, autophagy cargo receptor	-0.0856804	7.61193	0.0122923	1.91037
mICD_WT		102638313	Gm34907	predicted gene, 34907	0.691568	1.2959	0.0123079	1.90981
mICD_WT	MYD88	17874	Myd88	myeloid differentiation primary response gene 88	-0.29335	1.73832	0.0123484	1.90839
mICD_WT	B3GAT2	280645	B3gat2	beta-1,3-glucuronyltransferase 2 (glucuronosyltransferase S)	0.599187	2.6747	0.0123704	1.90762
mICD_WT	ARHGEF37	328967	Arhgef37	Rho guanine nucleotide exchange factor (GEF) 37	-0.331482	3.52401	0.0123718	1.90757
mICD_WT	DENND4C	329877	Dennd4c	DENN/MADD domain containing 4C	-0.14355	5.25214	0.0123746	1.90747
mICD_WT	TACO1	70207	Taco1	translational activator of mitochondrially encoded cytochrome c oxidase I	-0.193377	3.27141	0.012378	1.90735
mICD_WT	FAR2	330450	Far2	fatty acyl CoA reductase 2	0.194437	4.75095	0.0124093	1.90625
mICD_WT	BEX3	12070	Bex3	brain expressed X-linked 3	0.149114	5.83938	0.0124112	1.90619
mICD_WT	FKBP14	231997	Fkbp14	FK506 binding protein 14	-0.225496	2.89334	0.0124399	1.90518
mICD_WT	MYNN	80732	Mynn	myoneurin	0.180377	4.45217	0.012453	1.90472
mICD_WT	NUB1	53312	Nub1	negative regulator of ubiquitin-like proteins 1	0.108243	6.37462	0.0124724	1.90405
mICD_WT	ISLR2	320563	Islr2	immunoglobulin superfamily containing leucine-rich repeat 2	0.426844	5.00841	0.0125703	1.90065
mICD_WT	RBBP8	225182	Rbbp8	retinoblastoma binding protein 8, endonuclease	-0.224543	3.04842	0.0125874	1.90006
mICD_WT	CTU1	233189	Ctu1	cytosolic thiouridylase subunit 1	0.250501	2.3359	0.0125897	1.89999
mICD_WT	PUM1	80912	Pum1	pumilio RNA-binding family member 1	0.0859004	7.18804	0.0125959	1.89977
mICD_WT	LIMD1	29806	Limd1	LIM domains containing 1	-0.236163	4.0407	0.0126098	1.89929
mICD_WT	VWC2	319922	Vwc2	von Willebrand factor C domain containing 2	0.200232	3.93916	0.012642	1.89818
mICD_WT	RHOT1	59040	Rhot1	ras homolog family member T1	-0.103917	6.37487	0.012649	1.89794
mICD_WT	RIMBP3	239731	Rimbp3	RIMS binding protein 3	0.326284	1.61843	0.0126665	1.89734
mICD_WT	COX5A	12858	Cox5a	cytochrome c oxidase subunit 5A	-0.13651	5.81399	0.0126716	1.89717
mICD_WT	DLEC1	320256	Dlec1	deleted in lung and esophageal cancer 1	-0.372937	1.46627	0.0126725	1.89714
mICD_WT	RPS6KA5	73086	Rps6ka5	ribosomal protein S6 kinase, polypeptide 5	0.177842	5.0495	0.0126872	1.89663
mICD_WT	SERPINI1	20713	Serpini1	serine (or cysteine) peptidase inhibitor, clade I, member 1	-0.152107	8.24787	0.0127333	1.89506
mICD_WT	CADPS2	320405	Cadps2	Ca2+-dependent activator protein for secretion 2	-0.275375	7.51586	0.0127724	1.89373
mICD_WT	AVPI1	69534	Avpi1	arginine vasopressin-induced 1	-0.202	3.91821	0.0127921	1.89306
mICD_WT		105246126	Gm41466	predicted gene, 41466	0.466837	1.71063	0.0128434	1.89132
mICD_WT	PCBP2	18521	Pcbp2	poly(rC) binding protein 2	0.181552	6.286	0.0128524	1.89102
mICD_WT	OBSCN	380698	Obscn	obscurin, cytoskeletal calmodulin and titin-interacting RhoGEF	0.565573	2.29954	0.0128618	1.8907
mICD_WT	TMEM163	72160	Tmem163	transmembrane protein 163	0.573407	2.76417	0.0128713	1.89038
mICD_WT	LINC00581	77920	A330102I10Rik	RIKEN cDNA A330102I10 gene	-0.30077	2.83785	0.0128768	1.89019
mICD_WT	FHDC1	229474	Fhdc1	FH2 domain containing 1	-0.334532	2.09561	0.012919	1.88877
mICD_WT	SPARCL1	13602	Sparcl1	SPARC-like 1	-0.13355	10.6267	0.0129473	1.88782
mICD_WT	KCNS1	16538	Kcns1	K+ voltage-gated channel, subfamily S, 1	-0.499427	4.42813	0.012954	1.8876
mICD_WT	DNAJC21	78244	Dnajc21	DnaJ heat shock protein family (Hsp40) member C21	-0.451188	5.86266	0.0129761	1.88686
mICD_WT	TMA7	66167	Tma7	translational machinery associated 7	0.12557	4.6293	0.0129967	1.88617
mICD_WT		105246278	B230354K17Rik	RIKEN cDNA B230354K17 gene	0.143811	4.53235	0.0130129	1.88563
mICD_WT	TBC1D24	224617	Tbc1d24	TBC1 domain family, member 24	0.110861	7.0745	0.0130225	1.88531
mICD_WT	MDGA1	74762	Mdga1	MAM domain containing glycosylphosphatidylinositol anchor 1	0.256728	4.13964	0.0130244	1.88524
mICD_WT		105245650	Gm41077	predicted gene, 41077	0.310255	1.34365	0.0130365	1.88484
mICD_WT		118567916	LOC118567916	uncharacterized LOC118567916	-0.299161	2.73423	0.0130668	1.88383
mICD_WT	KLHL25	207952	Klhl25	kelch-like 25	-0.258753	3.03407	0.0130935	1.88294
mICD_WT	THBS2	21826	Thbs2	thrombospondin 2	-0.429001	4.03964	0.0130981	1.88279
mICD_WT		102639169	Gm20387	predicted gene 20387	-0.225478	3.77241	0.013108	1.88246
mICD_WT	PDZD4	245469	Pdzd4	PDZ domain containing 4	0.102946	7.0886	0.013125	1.8819
mICD_WT	EIF5A2	208691	Eif5a2	eukaryotic translation initiation factor 5A2	-0.159475	6.55719	0.013169	1.88045
mICD_WT	MSRB3	320183	Msrb3	methionine sulfoxide reductase B3	-0.267601	3.86079	0.0131919	1.87969
mICD_WT	PYGM	19309	Pygm	muscle glycogen phosphorylase	-0.236433	4.9862	0.0132396	1.87813
mICD_WT	C2orf49	98404	AI597479	expressed sequence AI597479	0.127842	5.15315	0.0132603	1.87745
mICD_WT	B4GAT1	108902	B4gat1	beta-1,4-glucuronyltransferase 1	0.134651	6.09339	0.0132692	1.87716
mICD_WT	CNTNAP3	238680	Cntnap3	contactin associated protein-like 3	0.602215	3.30788	0.0133082	1.87588
mICD_WT	FTO	26383	Fto	fat mass and obesity associated	0.100359	6.97678	0.0133085	1.87587
mICD_WT	MAP1S	270058	Map1s	microtubule-associated protein 1S	0.166851	5.16612	0.0133399	1.87485
mICD_WT	HOOK1	77963	Hook1	hook microtubule tethering protein 1	0.159965	6.74601	0.0133411	1.87481
mICD_WT	RHBDD2	215160	Rhbdd2	rhomboid domain containing 2	0.137988	5.3855	0.0133555	1.87434
mICD_WT		320692	9430037G07Rik	RIKEN cDNA 9430037G07 gene	-0.339597	1.61613	0.0133646	1.87404
mICD_WT	HR	15460	Hr	lysine demethylase and nuclear receptor corepressor	-0.443851	5.54659	0.0134057	1.87271
mICD_WT	KHDRBS1	20218	Khdrbs1	KH domain containing, RNA binding, signal transduction associated 1	0.121684	6.49542	0.013462	1.87089
mICD_WT	ITGA10	213119	Itga10	integrin, alpha 10	-0.440013	2.03606	0.0135771	1.86719
mICD_WT	DHX9	13211	Dhx9	DEAH (Asp-Glu-Ala-His) box polypeptide 9	0.111588	6.80155	0.0135863	1.8669
mICD_WT	ITGB5	16419	Itgb5	integrin beta 5	-0.198399	4.87676	0.0136036	1.86635
mICD_WT	TAGLN2	21346	Tagln2	transgelin 2	-0.346431	2.15412	0.0136342	1.86537
mICD_WT	DNAH2	327954	Dnah2	dynein, axonemal, heavy chain 2	0.395779	2.00876	0.0136388	1.86523
mICD_WT		102632444	Gm30515	predicted gene, 30515	0.359353	2.12415	0.0136788	1.86395
mICD_WT	DCUN1D4	100737	Dcun1d4	DCN1, defective in cullin neddylation 1, domain containing 4 (S. cerevisiae)	0.134172	6.84323	0.0136972	1.86337
mICD_WT	CFAP20DC	74430	Cfap20dc	CFAP20 domain containing	0.22825	3.19758	0.0137818	1.86069
mICD_WT	EPB41L5	226352	Epb41l5	erythrocyte membrane protein band 4.1 like 5	-0.26787	4.04508	0.0137944	1.8603
mICD_WT	POLL	56626	Poll	polymerase (DNA directed), lambda	-0.198545	3.10697	0.0137964	1.86023
mICD_WT		105244251	8030431J09Rik	RIKEN cDNA 8030431J09 gene	-0.184045	4.60588	0.0138294	1.8592
mICD_WT		105246529	Gm41804	predicted gene, 41804	0.350038	2.7723	0.0138512	1.85851
mICD_WT	ANKRD44	329154	Ankrd44	ankyrin repeat domain 44	0.180563	4.14163	0.0139784	1.85454
mICD_WT	CLCN1	12723	Clcn1	chloride channel, voltage-sensitive 1	-0.353691	2.54154	0.0140574	1.85209
mICD_WT	TMEM237	381259	Tmem237	transmembrane protein 237	0.181147	4.13036	0.0140756	1.85153
mICD_WT	B3GNTL1	210004	B3gntl1	UDP-GlcNAc:betaGal beta-1,3-N-acetylglucosaminyltransferase-like 1	0.216484	3.21812	0.014095	1.85093
mICD_WT		72677	2810049E08Rik	RIKEN cDNA 2810049E08 gene	0.321769	2.19843	0.0141012	1.85074
mICD_WT	FRMPD1	666060	Frmpd1	FERM and PDZ domain containing 1	-0.232194	3.81921	0.0141126	1.85039
mICD_WT	CHD7	320790	Chd7	chromodomain helicase DNA binding protein 7	-0.171428	4.17364	0.014125	1.85001
mICD_WT	PRUNE1	229589	Prune1	prune exopolyphosphatase	0.139064	4.61871	0.0141514	1.8492
mICD_WT	CTSB	13030	Ctsb	cathepsin B	-0.158158	8.69521	0.0141984	1.84776
mICD_WT	TDRKH	72634	Tdrkh	tudor and KH domain containing protein	0.139887	5.04226	0.0142049	1.84756
mICD_WT	NR1D1	217166	Nr1d1	nuclear receptor subfamily 1, group D, member 1	0.233825	6.09819	0.0142056	1.84754
mICD_WT	ASB13	142688	Asb13	ankyrin repeat and SOCS box-containing 13	-0.159069	5.62187	0.0142153	1.84724
mICD_WT	CD274	60533	Cd274	CD274 antigen	-0.357305	1.17013	0.0142266	1.8469
mICD_WT	TSPAN31	67125	Tspan31	tetraspanin 31	-0.11199	5.20979	0.0142822	1.8452
mICD_WT		272009	Srsf12	serine and arginine-rich splicing factor 12	0.216276	4.27971	0.01431	1.84436
mICD_WT		105246363	Gm41662	predicted gene, 41662	0.348872	2.06525	0.0143272	1.84384
mICD_WT	CPSF2	51786	Cpsf2	cleavage and polyadenylation specific factor 2	-0.113395	5.93531	0.0144048	1.84149
mICD_WT	NFKBIE	18037	Nfkbie	nuclear factor of kappa light polypeptide gene enhancer in B cells inhibitor, epsilon	-0.391595	1.00187	0.0144182	1.84109
mICD_WT	TAB3	66724	Tab3	TGF-beta activated kinase 1/MAP3K7 binding protein 3	-0.107672	5.29374	0.0144238	1.84092
mICD_WT	SLC20A2	20516	Slc20a2	solute carrier family 20, member 2	-0.141209	5.44907	0.014426	1.84085
mICD_WT		105246062	D330022H12Rik	RIKEN cDNA D330022H12 gene	-0.331206	1.38991	0.0144358	1.84056
mICD_WT	ASS1	11898	Ass1	argininosuccinate synthetase 1	0.254663	3.57078	0.0144435	1.84033
mICD_WT	PRELID3A	225655	Prelid3a	PRELI domain containing 3A	0.138482	4.86173	0.0144488	1.84017
mICD_WT	MARCKSL1	17357	Marcksl1	MARCKS-like 1	0.567832	5.15695	0.0144798	1.83924
mICD_WT	DECR2	26378	Decr2	2-4-dienoyl-Coenzyme A reductase 2, peroxisomal	-0.151133	4.66269	0.0144958	1.83876
mICD_WT		654440	A430046D13Rik	Riken cDNA A430046D13 gene	-0.187851	3.71465	0.014504	1.83851
mICD_WT	DUSP8	18218	Dusp8	dual specificity phosphatase 8	0.108562	6.9585	0.0145139	1.83822
mICD_WT		108169155	Gm46967	predicted gene, 46967	0.217465	2.45669	0.0145213	1.83799
mICD_WT	CELF3	78784	Celf3	CUGBP, Elav-like family member 3	0.165982	6.49251	0.0145293	1.83776
mICD_WT	MITF	17342	Mitf	melanogenesis associated transcription factor	-0.188515	3.86839	0.0145819	1.83619
mICD_WT	LOC101927025	319783	A730056A06Rik	RIKEN cDNA A730056A06 gene	0.287899	1.67738	0.0146396	1.83447
mICD_WT	POLB	18970	Polb	polymerase (DNA directed), beta	-0.124297	5.08536	0.0146494	1.83418
mICD_WT	ST6GAL1	20440	St6gal1	beta galactoside alpha 2,6 sialyltransferase 1	-0.188977	4.31071	0.0146545	1.83403
mICD_WT	CCNG2	12452	Ccng2	cyclin G2	-0.139544	5.24042	0.0146657	1.8337
mICD_WT	DDX6	13209	Ddx6	DEAD (Asp-Glu-Ala-Asp) box polypeptide 6	0.105725	7.74754	0.0146811	1.83324
mICD_WT	PPP1R1B	19049	Ppp1r1b	protein phosphatase 1, regulatory inhibitor subunit 1B	0.65395	5.56796	0.0147037	1.83257
mICD_WT		72128	2610008E11Rik	RIKEN cDNA 2610008E11 gene	0.108373	5.3964	0.0148146	1.82931
mICD_WT	ZCCHC24	71918	Zcchc24	zinc finger, CCHC domain containing 24	-0.138413	5.68009	0.0148185	1.8292
mICD_WT	ATP8A1	11980	Atp8a1	ATPase, aminophospholipid transporter (APLT), class I, type 8A, member 1	0.097797	8.73725	0.0148368	1.82866
mICD_WT	PTTG1	30939	Pttg1	pituitary tumor-transforming gene 1	-0.26204	3.07749	0.0148382	1.82862
mICD_WT	RPL15	66480	Rpl15	ribosomal protein L15	0.109949	6.25243	0.0148526	1.8282
mICD_WT		73204	3110056K07Rik	RIKEN cDNA 3110056K07 gene	-0.25179	2.28585	0.0148646	1.82785
mICD_WT		320749	D630041G03Rik	RIKEN cDNA D630041G03 gene	-0.298218	2.3916	0.0148752	1.82754
mICD_WT	SYNDIG1	433485	Syndig1	synapse differentiation inducing 1	-0.286513	5.57977	0.014886	1.82722
mICD_WT	KDR	16542	Kdr	kinase insert domain protein receptor	-0.258758	3.7934	0.0149003	1.82681
mICD_WT	SERF2	378702	Serf2	small EDRK-rich factor 2	-0.1216	5.47928	0.0149021	1.82675
mICD_WT	FAHD1	68636	Fahd1	fumarylacetoacetate hydrolase domain containing 1	-0.219339	3.0583	0.0149068	1.82662
mICD_WT	ZNF700	67607	Zfp788	zinc finger protein 788	0.137667	5.71038	0.0149614	1.82503
mICD_WT	CPT1A	12894	Cpt1a	carnitine palmitoyltransferase 1a, liver	-0.214293	4.61597	0.0149716	1.82473
mICD_WT	PCDH7	54216	Pcdh7	protocadherin 7	-0.195941	8.91625	0.0149836	1.82438
mICD_WT	HBEGF	15200	Hbegf	heparin-binding EGF-like growth factor	-0.177889	3.36034	0.0149873	1.82428
mICD_WT	NKIRAS1	69721	Nkiras1	NFKB inhibitor interacting Ras-like protein 1	-0.128232	6.27755	0.0149967	1.824
mICD_WT		320975	D330050G23Rik	RIKEN cDNA D330050G23 gene	-0.336357	1.34863	0.0150006	1.82389
mICD_WT		102638251	Gm12536	predicted gene 12536	-0.407209	1.34089	0.015001	1.82388
mICD_WT		208111	Zfp976	zinc finger protein 976	0.227977	3.22411	0.0150516	1.82242
mICD_WT	DPYSL2	12934	Dpysl2	dihydropyrimidinase-like 2	0.095228	9.65777	0.0150691	1.82191
mICD_WT	ANXA4	11746	Anxa4	annexin A4	-0.355302	2.41598	0.0151082	1.82079
mICD_WT	TMEM132D	243274	Tmem132d	transmembrane protein 132D	-0.232447	6.34723	0.0151118	1.82068
mICD_WT		115486927	Gm51569	predicted gene, 51569	0.351935	2.12992	0.0151617	1.81925
mICD_WT	HDGFL3	29877	Hdgfl3	HDGF like 3	0.137644	7.61666	0.0151789	1.81876
mICD_WT		115490415	Gm44240	predicted gene, 44240	0.218555	7.34155	0.0152092	1.81789
mICD_WT		102634592	Gm32133	predicted gene, 32133	0.360493	2.84548	0.0152587	1.81648
mICD_WT	TXNDC16	70561	Txndc16	thioredoxin domain containing 16	0.111979	6.16005	0.0152842	1.81576
mICD_WT	ADAMTS18	208936	Adamts18	a disintegrin-like and metallopeptidase (reprolysin type) with thrombospondin type 1 motif, 18	0.485923	1.81837	0.0152895	1.81561
mICD_WT	AK3	56248	Ak3	adenylate kinase 3	-0.130831	5.91987	0.0153169	1.81483
mICD_WT	SCRN2	217140	Scrn2	secernin 2	-0.3468	1.19458	0.0153205	1.81473
mICD_WT	TRIP11	109181	Trip11	thyroid hormone receptor interactor 11	-0.0944393	6.93672	0.0153434	1.81408
mICD_WT	CWF19L1	72502	Cwf19l1	CWF19-like 1, cell cycle control (S. pombe)	0.174543	3.92944	0.0153465	1.81399
mICD_WT	BEX2	12069	Bex2	brain expressed X-linked 2	0.157768	6.53091	0.0153503	1.81388
mICD_WT	SLC9A9	331004	Slc9a9	solute carrier family 9 (sodium/hydrogen exchanger), member 9	-0.14793	5.04864	0.0153621	1.81355
mICD_WT	AXL	26362	Axl	AXL receptor tyrosine kinase	-0.170486	5.34775	0.0154213	1.81188
mICD_WT	UNC13B	22249	Unc13b	unc-13 homolog B	-0.147638	7.31241	0.0154247	1.81178
mICD_WT	RPL41P5	67945	Rpl41	ribosomal protein L41	0.144003	6.79251	0.0155019	1.80962
mICD_WT	ABTB2	99382	Abtb2	ankyrin repeat and BTB (POZ) domain containing 2	-0.219536	3.43482	0.015518	1.80916
mICD_WT	FAM126A	84652	Fam126a	family with sequence similarity 126, member A	0.219271	4.44589	0.0155324	1.80876
mICD_WT	RNF130	59044	Rnf130	ring finger protein 130	0.0997368	7.82092	0.015562	1.80794
mICD_WT	C19orf44	72254	1700030K09Rik	RIKEN cDNA 1700030K09 gene	-0.196472	2.84555	0.0155682	1.80776
mICD_WT	BOK	51800	Bok	BCL2-related ovarian killer	-0.203805	4.098	0.0155736	1.80761
mICD_WT	CCDC157	216516	Ccdc157	coiled-coil domain containing 157	-0.140292	4.84669	0.0156292	1.80606
mICD_WT	CDS2	110911	Cds2	CDP-diacylglycerol synthase (phosphatidate cytidylyltransferase) 2	0.0771444	9.28134	0.0156546	1.80536
mICD_WT	RNF165	225743	Rnf165	ring finger protein 165	0.1966	5.21804	0.0156589	1.80524
mICD_WT	TMEM108	81907	Tmem108	transmembrane protein 108	-0.220619	4.56579	0.0156891	1.8044
mICD_WT	SDC3	20970	Sdc3	syndecan 3	0.153753	7.0728	0.0156984	1.80414
mICD_WT	NOL8	70930	Nol8	nucleolar protein 8	0.124465	5.1657	0.0157096	1.80384
mICD_WT		244810	AW551984	expressed sequence AW551984	0.901625	1.78125	0.0157141	1.80371
mICD_WT	PRTG	235472	Prtg	protogenin	0.270076	2.90153	0.0157197	1.80355
mICD_WT	SLC25A18	71803	Slc25a18	solute carrier family 25 (mitochondrial carrier), member 18	-0.182242	5.72534	0.0157432	1.80291
mICD_WT	TAMM41	68971	Tamm41	TAM41 mitochondrial translocator assembly and maintenance homolog	0.235036	2.5175	0.015744	1.80288
mICD_WT		78303	H2bu2	H2B.U histone 2	0.231038	3.18142	0.0157471	1.8028
mICD_WT		118567527	LOC118567527	uncharacterized LOC118567527	-0.277801	2.19494	0.0157663	1.80227
mICD_WT	IL10RB	16155	Il10rb	interleukin 10 receptor, beta	-0.327644	2.67367	0.0157704	1.80216
mICD_WT	NPSR1	319239	Npsr1	neuropeptide S receptor 1	0.950251	1.44177	0.0157925	1.80155
mICD_WT	THSD7B	210417	Thsd7b	thrombospondin, type I, domain containing 7B	0.724674	3.58316	0.0157928	1.80154
mICD_WT	S1PR1	13609	S1pr1	sphingosine-1-phosphate receptor 1	-0.131777	7.01389	0.015793	1.80154
mICD_WT		102638647	Gm35161	predicted gene, 35161	-0.302713	3.37514	0.0158047	1.80121
mICD_WT	MTFP1	67900	Mtfp1	mitochondrial fission process 1	0.126423	5.41914	0.0158111	1.80104
mICD_WT	RABGAP1L	29809	Rabgap1l	RAB GTPase activating protein 1-like	0.130992	8.35208	0.0158405	1.80023
mICD_WT		102640515	Gm36556	predicted gene, 36556	-0.29584	1.92649	0.0158441	1.80013
mICD_WT	SEMA3C	20348	Sema3c	sema domain, immunoglobulin domain (Ig), short basic domain, secreted, (semaphorin) 3C	-0.169408	5.19885	0.0158559	1.79981
mICD_WT	RPS25	75617	Rps25	ribosomal protein S25	0.0952398	6.4475	0.0159772	1.7965
mICD_WT	COA4	68185	Coa4	cytochrome c oxidase assembly factor 4	-0.374962	1.67091	0.0159806	1.79641
mICD_WT	DZIP1	66573	Dzip1	DAZ interacting protein 1	0.127381	6.66422	0.0159907	1.79613
mICD_WT		14860	Gsta4	glutathione S-transferase, alpha 4	-0.239987	4.19301	0.0160277	1.79513
mICD_WT	ELAC1	114615	Elac1	elaC ribonuclease Z 1	0.125885	5.22267	0.0160433	1.79471
mICD_WT	NEXMIF	245555	Nexmif	neurite extension and migration factor	0.190132	6.74418	0.0160927	1.79337
mICD_WT	BORA	77744	Bora	bora, aurora kinase A activator	-0.335002	1.64158	0.0161069	1.79299
mICD_WT	STK32A	269019	Stk32a	serine/threonine kinase 32A	0.697791	1.11071	0.0161771	1.7911
mICD_WT	SRRT	83701	Srrt	serrate RNA effector molecule homolog (Arabidopsis)	0.127298	6.28536	0.0161872	1.79083
mICD_WT	IFNGR2	15980	Ifngr2	interferon gamma receptor 2	-0.142963	5.02403	0.016211	1.79019
mICD_WT	CARF	241066	Carf	calcium response factor	0.187684	5.11971	0.0162128	1.79014
mICD_WT	SLC25A37	67712	Slc25a37	solute carrier family 25, member 37	-0.169705	4.87733	0.0162176	1.79001
mICD_WT	TRIP10	106628	Trip10	thyroid hormone receptor interactor 10	-0.319549	2.2882	0.0162323	1.78962
mICD_WT	PLXNA2	18845	Plxna2	plexin A2	0.0880989	8.12713	0.0162885	1.78812
mICD_WT	FBXO47	72973	Fbxo47	F-box protein 47	-0.462932	3.06254	0.0162897	1.78809
mICD_WT	DDT	13202	Ddt	D-dopachrome tautomerase	-0.224593	3.44136	0.0162983	1.78786
mICD_WT	FDPS	110196	Fdps	farnesyl diphosphate synthetase	0.199395	4.91874	0.0163053	1.78767
mICD_WT		105245074	Gm40576	predicted gene, 40576	-0.446967	1.30141	0.0163854	1.78554
mICD_WT	SMC3	13006	Smc3	structural maintenance of chromosomes 3	0.109828	6.25909	0.0164466	1.78392
mICD_WT	ZNF713	66752	4933404O12Rik	RIKEN cDNA 4933404O12 gene	0.181125	3.62962	0.0164605	1.78356
mICD_WT	RELL2	225392	Rell2	RELT-like 2	-0.206439	6.44195	0.0165119	1.7822
mICD_WT	PBXIP1	229534	Pbxip1	pre B cell leukemia transcription factor interacting protein 1	-0.206089	5.02431	0.0165736	1.78058
mICD_WT	BNC2	242509	Bnc2	basonuclin 2	-0.759558	2.45004	0.0165861	1.78025
mICD_WT	IGFN1	226438	Igfn1	immunoglobulin-like and fibronectin type III domain containing 1	-0.330702	6.08603	0.0166165	1.77946
mICD_WT	ANGPTL6	70726	Angptl6	angiopoietin-like 6	0.320283	2.55357	0.0166294	1.77912
mICD_WT	FCHSD1	319262	Fchsd1	FCH and double SH3 domains 1	-0.250229	2.45876	0.0166298	1.77911
mICD_WT	ATG4D	235040	Atg4d	autophagy related 4D, cysteine peptidase	-0.178719	4.12825	0.0166688	1.7781
mICD_WT	GLIPR2	384009	Glipr2	GLI pathogenesis-related 2	-0.394897	1.31874	0.0167295	1.77652
mICD_WT	ZNF845	69623	Zfp33b	zinc finger protein 33B	0.140409	4.62882	0.0167454	1.7761
mICD_WT	ZNF236	329002	Zfp236	zinc finger protein 236	0.10954	6.24495	0.0167612	1.77569
mICD_WT	-	102637721	Gm34459	predicted gene, 34459	0.366758	1.89004	0.0167614	1.77569
mICD_WT	SNX24	69226	Snx24	sorting nexing 24	-0.178515	3.73442	0.0167706	1.77545
mICD_WT	CACNA2D4	319734	Cacna2d4	calcium channel, voltage-dependent, alpha 2/delta subunit 4	-0.352861	1.05262	0.0167994	1.77471
mICD_WT	CIRBP	12696	Cirbp	cold inducible RNA binding protein	0.188931	5.18895	0.0168021	1.77464
mICD_WT	SSBP2	66970	Ssbp2	single-stranded DNA binding protein 2	0.134615	7.57605	0.0168101	1.77443
mICD_WT	TAX1BP1	52440	Tax1bp1	Tax1 (human T cell leukemia virus type I) binding protein 1	-0.0883879	7.3063	0.016811	1.77441
mICD_WT	ARRDC2	70807	Arrdc2	arrestin domain containing 2	-0.233684	2.4968	0.0168165	1.77426
mICD_WT	VOPP1	232023	Vopp1	vesicular, overexpressed in cancer, prosurvival protein 1	0.113292	6.62796	0.0168288	1.77395
mICD_WT	GPRIN3	243385	Gprin3	GPRIN family member 3	0.435342	5.54782	0.0168413	1.77362
mICD_WT		54396	Irgm2	immunity-related GTPase family M member 2	-0.380281	1.46593	0.0168744	1.77277
mICD_WT	SLC22A23	73102	Slc22a23	solute carrier family 22, member 23	-0.104722	6.23821	0.0168852	1.77249
mICD_WT	PRR13	66151	Prr13	proline rich 13	-0.153182	4.09362	0.01689	1.77237
mICD_WT	CDK6	12571	Cdk6	cyclin-dependent kinase 6	-0.252054	2.70237	0.0169147	1.77173
mICD_WT	PPP1R14C	76142	Ppp1r14c	protein phosphatase 1, regulatory inhibitor subunit 14C	0.205887	4.06573	0.0169685	1.77036
mICD_WT	ATRNL1	226255	Atrnl1	attractin like 1	-0.122245	8.11831	0.0169947	1.76969
mICD_WT	DENND1A	227801	Dennd1a	DENN/MADD domain containing 1A	0.125026	5.95172	0.0169954	1.76967
mICD_WT	SEMA4D	20354	Sema4d	sema domain, immunoglobulin domain (Ig), transmembrane domain (TM) and short cytoplasmic domain, (semaphorin) 4D	0.135915	5.3306	0.0170782	1.76756
mICD_WT	TSPAN5	56224	Tspan5	tetraspanin 5	-0.12385	7.96102	0.0170817	1.76747
mICD_WT	CMSS1	66497	Cmss1	cms small ribosomal subunit 1	0.220896	2.81532	0.0171172	1.76657
mICD_WT	DTL	76843	Dtl	denticleless E3 ubiquitin protein ligase	-0.229863	3.73864	0.01713	1.76624
mICD_WT	JDP2	81703	Jdp2	Jun dimerization protein 2	-0.308343	5.1833	0.0171356	1.7661
mICD_WT	RPL22L1	68028	Rpl22l1	ribosomal protein L22 like 1	0.199907	4.88679	0.0171428	1.76592
mICD_WT	CDK9	107951	Cdk9	cyclin-dependent kinase 9 (CDC2-related kinase)	0.154643	5.80152	0.0171575	1.76555
mICD_WT	ZDHHC2	70546	Zdhhc2	zinc finger, DHHC domain containing 2	-0.173366	6.47596	0.0171687	1.76526
mICD_WT	DUSP14	56405	Dusp14	dual specificity phosphatase 14	-0.233493	5.80184	0.0171873	1.76479
mICD_WT	FEM1B	14155	Fem1b	fem 1 homolog b	0.0906929	7.87614	0.0171971	1.76455
mICD_WT	RAP2B	74012	Rap2b	RAP2B, member of RAS oncogene family	0.134149	5.48797	0.017209	1.76424
mICD_WT		115489936	Gm12743	predicted gene 12743	0.345924	1.29681	0.0172139	1.76412
mICD_WT	ORAI2	269717	Orai2	ORAI calcium release-activated calcium modulator 2	0.173308	5.73069	0.0172562	1.76306
mICD_WT	AFF3	16764	Aff3	AF4/FMR2 family, member 3	0.112688	6.01939	0.0172726	1.76264
mICD_WT	TIFA	211550	Tifa	TRAF-interacting protein with forkhead-associated domain	-0.253697	3.11515	0.0173035	1.76187
mICD_WT	ESD	13885	Esd	esterase D/formylglutathione hydrolase	-0.124752	4.82311	0.0173193	1.76147
mICD_WT	TAFA1	320265	Tafa1	TAFA chemokine like family member 1	-0.260268	5.9697	0.0173208	1.76143
mICD_WT	NCOA6	56406	Ncoa6	nuclear receptor coactivator 6	0.103739	6.37763	0.0173242	1.76135
mICD_WT	MTCH1	56462	Mtch1	mitochondrial carrier 1	0.113954	7.52849	0.0173397	1.76096
mICD_WT	STOX1	216021	Stox1	storkhead box 1	0.262264	2.39699	0.0173497	1.76071
mICD_WT	OR51E2	170639	Olfr78	olfactory receptor 78	-0.554709	1.14567	0.0173522	1.76065
mICD_WT	BCL9	77578	Bcl9	B cell CLL/lymphoma 9	0.152388	5.24307	0.0173713	1.76017
mICD_WT	SPATA6L	381218	Spata6l	spermatogenesis associated 6 like	0.299344	1.80895	0.0173926	1.75963
mICD_WT	MRNIP	68067	Mrnip	MRN complex interacting protein	0.183912	3.21698	0.0174204	1.75894
mICD_WT	IL6ST	16195	Il6st	interleukin 6 signal transducer	-0.169643	6.58488	0.017451	1.75818
mICD_WT	FAM114A2	67726	Fam114a2	family with sequence similarity 114, member A2	-0.146709	5.0567	0.0174516	1.75816
mICD_WT	RASGRP2	19395	Rasgrp2	RAS, guanyl releasing protein 2	0.481396	4.0828	0.0174671	1.75778
mICD_WT	TRAP1	68015	Trap1	TNF receptor-associated protein 1	-0.0979946	5.87574	0.0174925	1.75715
mICD_WT	DISP2	214240	Disp2	dispatched RND tramsporter family member 2	0.104215	8.28931	0.0175006	1.75695
mICD_WT	ITGB1	16412	Itgb1	integrin beta 1 (fibronectin receptor beta)	-0.133255	6.0269	0.0175153	1.75658
mICD_WT	RBMS1	56878	Rbms1	RNA binding motif, single stranded interacting protein 1	-0.155293	4.94788	0.0175239	1.75637
mICD_WT	TOX	252838	Tox	thymocyte selection-associated high mobility group box	0.320081	4.31755	0.0175302	1.75621
mICD_WT	VEZT	215008	Vezt	vezatin, adherens junctions transmembrane protein	0.108064	7.1683	0.0175894	1.75475
mICD_WT	FAT3	270120	Fat3	FAT atypical cadherin 3	-0.17294	9.02554	0.0176305	1.75374
mICD_WT		13136	Cd55	CD55 molecule, decay accelerating factor for complement	-0.364856	2.86612	0.0176325	1.75369
mICD_WT	NOL3	78688	Nol3	nucleolar protein 3 (apoptosis repressor with CARD domain)	-0.238978	3.59743	0.0176447	1.75338
mICD_WT	CD83	12522	Cd83	CD83 antigen	0.221096	3.23027	0.0176875	1.75233
mICD_WT	NUPR1	56312	Nupr1	nuclear protein transcription regulator 1	-0.397094	2.81868	0.0176951	1.75215
mICD_WT	ZFYVE28	231125	Zfyve28	zinc finger, FYVE domain containing 28	0.18475	6.24405	0.0177174	1.7516
mICD_WT	ZBTB12	193736	Zbtb12	zinc finger and BTB domain containing 12	0.297487	1.41099	0.0177219	1.75149
mICD_WT	SLC16A4	229699	Slc16a4	solute carrier family 16 (monocarboxylic acid transporters), member 4	-0.317052	1.26279	0.0177645	1.75045
mICD_WT	KIAA0232	320661	D5Ertd579e	DNA segment, Chr 5, ERATO Doi 579, expressed	-0.0863269	7.39715	0.0177645	1.75045
mICD_WT	PPME1	72590	Ppme1	protein phosphatase methylesterase 1	-0.205671	7.328	0.0178651	1.74799
mICD_WT	CTSV	13039	Ctsl	cathepsin L	-0.126328	5.94247	0.0178966	1.74723
mICD_WT	NFKBIL1	18038	Nfkbil1	nuclear factor of kappa light polypeptide gene enhancer in B cells inhibitor like 1	0.300659	1.99432	0.0179233	1.74658
mICD_WT	OGDHL	239017	Ogdhl	oxoglutarate dehydrogenase-like	-0.154937	6.63489	0.0179607	1.74568
mICD_WT	MCC	328949	Mcc	mutated in colorectal cancers	-0.161995	5.25228	0.0179626	1.74563
mICD_WT	PKN1	320795	Pkn1	protein kinase N1	0.120322	5.61488	0.0179724	1.74539
mICD_WT	C17orf75	70591	5730455P16Rik	RIKEN cDNA 5730455P16 gene	0.0982084	6.36904	0.0179906	1.74495
mICD_WT	TIMM29	69773	Timm29	translocase of inner mitochondrial membrane 29	0.109511	5.45053	0.0180287	1.74404
mICD_WT	CCDC177	380768	Ccdc177	coiled-coil domain containing 177	0.178112	3.90996	0.0180615	1.74325
mICD_WT	SMAP2	69780	Smap2	small ArfGAP 2	0.101512	7.03163	0.0180838	1.74271
mICD_WT	SLC16A7	20503	Slc16a7	solute carrier family 16 (monocarboxylic acid transporters), member 7	0.110174	7.07957	0.0181589	1.74091
mICD_WT	RPLP1	56040	Rplp1	ribosomal protein, large, P1	0.115137	7.437	0.0182558	1.7386
mICD_WT		102638670	4930578G10Rik	RIKEN cDNA 4930578G10 gene	0.245554	3.48302	0.018262	1.73845
mICD_WT	ADPRM	66358	Adprm	ADP-ribose/CDP-alcohol diphosphatase, manganese dependent	-0.213435	3.0856	0.0182682	1.7383
mICD_WT	RANBP10	74334	Ranbp10	RAN binding protein 10	0.110692	4.99451	0.0182737	1.73817
mICD_WT	ZNF41	70005	Znf41-ps	ZNF41, pseudogene	0.371703	1.64727	0.0182965	1.73763
mICD_WT	ARC	11838	Arc	activity regulated cytoskeletal-associated protein	-0.814012	7.64742	0.0183229	1.737
mICD_WT	VSTM2A	211739	Vstm2a	V-set and transmembrane domain containing 2A	0.170781	6.81833	0.0183387	1.73663
mICD_WT	CCSAP	73420	Ccsap	centriole, cilia and spindle associated protein	0.107456	6.13085	0.0183441	1.7365
mICD_WT	PAMR1	210622	Pamr1	peptidase domain containing associated with muscle regeneration 1	-0.231487	5.8926	0.0183937	1.73533
mICD_WT		73451	Zfp763	zinc finger protein 763	0.119063	4.75258	0.0185238	1.73227
mICD_WT	NTNG2	171171	Ntng2	netrin G2	0.282618	3.77358	0.0185417	1.73185
mICD_WT	MYCL	16918	Mycl	v-myc avian myelocytomatosis viral oncogene lung carcinoma derived	0.356228	2.84973	0.0185433	1.73181
mICD_WT	PRSS23	76453	Prss23	protease, serine 23	-0.360659	3.7694	0.0185572	1.73149
mICD_WT	H1-3	14957	H1f3	H1.3 linker histone, cluster member	-0.328528	2.93552	0.0186078	1.73031
mICD_WT	ABL2	11352	Abl2	v-abl Abelson murine leukemia viral oncogene 2 (arg, Abelson-related gene)	0.0932637	6.81478	0.0186128	1.73019
mICD_WT	HAGHL	68977	Haghl	hydroxyacylglutathione hydrolase-like	-0.128082	5.78689	0.0186334	1.72971
mICD_WT	ARHGEF15	442801	Arhgef15	Rho guanine nucleotide exchange factor (GEF) 15	0.14695	3.92166	0.0186539	1.72923
mICD_WT	DEGS1	13244	Degs1	delta(4)-desaturase, sphingolipid 1	-0.106066	5.58185	0.0186707	1.72884
mICD_WT	MRPL34	94065	Mrpl34	mitochondrial ribosomal protein L34	-0.214122	2.96849	0.0186852	1.7285
mICD_WT	DKKL1	50722	Dkkl1	dickkopf-like 1	0.246564	4.25671	0.0187048	1.72805
mICD_WT	SYPL2	17306	Sypl2	synaptophysin-like 2	-0.384337	1.17024	0.0187201	1.72769
mICD_WT		118567607	LOC118567607	uncharacterized LOC118567607	0.357404	1.11419	0.0187624	1.72671
mICD_WT		66184	Rps4l	ribosomal protein S4-like	0.405607	2.17386	0.0188627	1.7244
mICD_WT	SLC38A2	67760	Slc38a2	solute carrier family 38, member 2	-0.199703	7.08987	0.0188662	1.72432
mICD_WT		100415787	Tomm6os	translocase of outer mitochondrial membrane 6, opposite strand	-0.271694	1.90827	0.0188934	1.72369
mICD_WT	GPR83	14608	Gpr83	G protein-coupled receptor 83	0.327814	4.62588	0.0188999	1.72354
mICD_WT	SENP7	66315	Senp7	SUMO1/sentrin specific peptidase 7	0.147225	5.90071	0.0189088	1.72334
mICD_WT	SH3RF1	59009	Sh3rf1	SH3 domain containing ring finger 1	0.148087	5.44562	0.018918	1.72312
mICD_WT	ZCCHC12	72693	Zcchc12	zinc finger, CCHC domain containing 12	0.748836	4.76545	0.0189249	1.72297
mICD_WT	SLC29A3	71279	Slc29a3	solute carrier family 29 (nucleoside transporters), member 3	-0.202858	3.06144	0.0189379	1.72267
mICD_WT	SESTD1	228071	Sestd1	SEC14 and spectrin domains 1	0.104021	7.20533	0.0189494	1.72241
mICD_WT	KCNA4	16492	Kcna4	potassium voltage-gated channel, shaker-related subfamily, member 4	0.255695	7.98156	0.0189591	1.72218
mICD_WT	NKAIN2	432450	Nkain2	Na+/K+ transporting ATPase interacting 2	0.341042	5.56384	0.0189661	1.72202
mICD_WT		102639045	Gm15564	predicted gene 15564	0.320246	5.64735	0.0189681	1.72198
mICD_WT	NADSYN1	78914	Nadsyn1	NAD synthetase 1	-0.260145	2.10252	0.0189685	1.72197
mICD_WT	BACE1	23821	Bace1	beta-site APP cleaving enzyme 1	0.13755	6.56745	0.0189992	1.72126
mICD_WT	SETD1B	208043	Setd1b	SET domain containing 1B	0.178519	4.69443	0.0190296	1.72057
mICD_WT	TMTC1	387314	Tmtc1	transmembrane and tetratricopeptide repeat containing 1	-0.115775	7.49012	0.0190377	1.72038
mICD_WT	PRR7	432763	Prr7	proline rich 7 (synaptic)	0.287675	2.57422	0.0190429	1.72027
mICD_WT	AGAP1	347722	Agap1	ArfGAP with GTPase domain, ankyrin repeat and PH domain 1	0.120815	7.2649	0.0190429	1.72027
mICD_WT	LOC101927359	72511	2610316D01Rik	RIKEN cDNA 2610316D01 gene	0.22004	2.64029	0.0190662	1.71974
mICD_WT	TNFAIP6	21930	Tnfaip6	tumor necrosis factor alpha induced protein 6	-0.364512	1.86902	0.0191004	1.71896
mICD_WT	HEG1	77446	Heg1	heart development protein with EGF-like domains 1	-0.167517	5.6599	0.0191255	1.71839
mICD_WT	PPP2R2A	71978	Ppp2r2a	protein phosphatase 2, regulatory subunit B, alpha	0.185418	5.66478	0.0191348	1.71818
mICD_WT	EIF2B2	217715	Eif2b2	eukaryotic translation initiation factor 2B, subunit 2 beta	-0.142121	3.9251	0.0191412	1.71803
mICD_WT	RAD21	19357	Rad21	RAD21 cohesin complex component	0.108224	6.85384	0.0191966	1.71678
mICD_WT	LZTR1	66863	Lztr1	leucine-zipper-like transcriptional regulator, 1	-0.0895591	7.04131	0.0192163	1.71633
mICD_WT	DAZ1	13164	Dazl	deleted in azoospermia-like	0.338553	2.25091	0.0192248	1.71614
mICD_WT	PPP2R3A	235542	Ppp2r3a	protein phosphatase 2, regulatory subunit B'', alpha	0.111118	6.00683	0.0192338	1.71594
mICD_WT	SPTSSB	66183	Sptssb	serine palmitoyltransferase, small subunit B	-0.366835	1.76923	0.0192493	1.71558
mICD_WT	PCED1B	239647	Pced1b	PC-esterase domain containing 1B	0.296609	2.67938	0.0192726	1.71506
mICD_WT	RPS17	20068	Rps17	ribosomal protein S17	0.0956247	5.89535	0.019288	1.71471
mICD_WT	CYTH2	19158	Cyth2	cytohesin 2	0.117866	5.84626	0.0192881	1.71471
mICD_WT	TOR4A	227612	Tor4a	torsin family 4, member A	-0.333754	1.61046	0.0193883	1.71246
mICD_WT	PMPCB	73078	Pmpcb	peptidase (mitochondrial processing) beta	-0.119766	5.16883	0.0193949	1.71231
mICD_WT	SDK2	237979	Sdk2	sidekick cell adhesion molecule 2	0.443591	5.29647	0.0194533	1.71101
mICD_WT	POLR1E	64424	Polr1e	polymerase (RNA) I polypeptide E	-0.273845	2.38091	0.0194895	1.7102
mICD_WT	EXTL3	54616	Extl3	exostosin-like glycosyltransferase 3	-0.170755	7.80829	0.0195045	1.70986
mICD_WT	ABHD4	105501	Abhd4	abhydrolase domain containing 4	-0.132665	5.04335	0.0195858	1.70806
mICD_WT	TRIM67	330863	Trim67	tripartite motif-containing 67	-0.393773	1.5635	0.0196495	1.70665
mICD_WT	SCN3B	235281	Scn3b	sodium channel, voltage-gated, type III, beta	0.411486	6.62258	0.0196583	1.70645
mICD_WT		73040	2900052N01Rik	RIKEN cDNA 2900052N01 gene	0.325077	6.33663	0.0196977	1.70558
mICD_WT	CHRD	12667	Chrd	chordin	-0.2816	5.21911	0.0197317	1.70483
mICD_WT	SLC10A7	76775	Slc10a7	solute carrier family 10 (sodium/bile acid cotransporter family), member 7	-0.23371	2.55393	0.0197459	1.70452
mICD_WT	ITCH	16396	Itch	itchy, E3 ubiquitin protein ligase	-0.0975655	6.63335	0.0197637	1.70413
mICD_WT	AIM2	383619	Aim2	absent in melanoma 2	0.37756	1.41478	0.0197765	1.70385
mICD_WT	METTL6	67011	Mettl6	methyltransferase like 6	-0.137762	4.51782	0.0197799	1.70378
mICD_WT	RHOJ	80837	Rhoj	ras homolog family member J	-0.29125	1.73776	0.0198238	1.70281
mICD_WT	CPNE4	74020	Cpne4	copine IV	0.423761	6.0268	0.0198261	1.70276
mICD_WT	CSMD3	239420	Csmd3	CUB and Sushi multiple domains 3	0.24207	7.07461	0.0198327	1.70262
mICD_WT	AKAP12	83397	Akap12	A kinase (PRKA) anchor protein (gravin) 12	-0.244179	5.60759	0.019881	1.70156
mICD_WT	EFCAB7	230500	Efcab7	EF-hand calcium binding domain 7	0.303717	1.5229	0.019891	1.70134
mICD_WT	XKR4	497097	Xkr4	X-linked Kx blood group related 4	0.185783	7.90228	0.0199079	1.70097
mICD_WT	TM9SF4	99237	Tm9sf4	transmembrane 9 superfamily member 4	0.0951993	6.13963	0.0199526	1.7
mICD_WT	KCNS2	16539	Kcns2	K+ voltage-gated channel, subfamily S, 2	-0.170138	5.76553	0.0199686	1.69965
mICD_WT	CRTAP	56693	Crtap	cartilage associated protein	-0.420197	1.60169	0.0199971	1.69903
mICD_WT	PAQR4	76498	Paqr4	progestin and adipoQ receptor family member IV	-0.164416	5.41291	0.0200611	1.69765
mICD_WT		100503178	2810013P06Rik	RIKEN cDNA 2810013P06 gene	-0.18819	3.68808	0.0200631	1.6976
mICD_WT	FOLH1	53320	Folh1	folate hydrolase 1	-0.29269	3.06504	0.0200834	1.69716
mICD_WT	PMVK	68603	Pmvk	phosphomevalonate kinase	0.128311	4.74924	0.0200928	1.69696
mICD_WT	CD63	12512	Cd63	CD63 antigen	-0.213332	3.53874	0.0201397	1.69595
mICD_WT	UGGT1	320011	Uggt1	UDP-glucose glycoprotein glucosyltransferase 1	-0.0968157	6.80951	0.0202269	1.69407
mICD_WT	GPSM1	67839	Gpsm1	G-protein signalling modulator 1 (AGS3-like, C. elegans)	0.15339	5.51377	0.0202375	1.69384
mICD_WT	SHISAL1	72301	Shisal1	shisa like 1	0.416787	5.36171	0.0202799	1.69294
mICD_WT		24135	Zfp68	zinc finger protein 68	0.102889	5.62903	0.0203031	1.69244
mICD_WT	C11orf58	56372	1110004F10Rik	RIKEN cDNA 1110004F10 gene	0.112027	5.72515	0.0203801	1.69079
mICD_WT	PHETA1	231717	Pheta1	PH domain containing endocytic trafficking adaptor 1	-0.228912	2.95507	0.0203842	1.69071
mICD_WT	LRRC4B	272381	Lrrc4b	leucine rich repeat containing 4B	0.129485	6.80235	0.0204077	1.69021
mICD_WT	LIG3	16882	Lig3	ligase III, DNA, ATP-dependent	-0.110924	5.17541	0.0204302	1.68973
mICD_WT	ELAPOR2	231014	Elapor2	endosome-lysosome associated apoptosis and autophagy regulator family member 2	0.136415	6.01597	0.020442	1.68948
mICD_WT	SESN3	75747	Sesn3	sestrin 3	0.165866	5.95101	0.0205141	1.68795
mICD_WT	GLCE	93683	Glce	glucuronyl C5-epimerase	0.136812	5.97796	0.0205172	1.68788
mICD_WT	MAP4K2	26412	Map4k2	mitogen-activated protein kinase kinase kinase kinase 2	-0.115152	6.09944	0.0205183	1.68786
mICD_WT	TCERG1L	70571	Tcerg1l	transcription elongation regulator 1-like	0.229435	2.75764	0.02053	1.68761
mICD_WT	CAPN1	12333	Capn1	calpain 1	-0.167837	4.16677	0.0205546	1.68709
mICD_WT	MKRN1	54484	Mkrn1	makorin, ring finger protein, 1	-0.103569	6.49038	0.0205653	1.68687
mICD_WT		319155	H4c3	H4 clustered histone 3	0.254466	4.56061	0.0205672	1.68683
mICD_WT	SLC25A39	68066	Slc25a39	solute carrier family 25, member 39	-0.161455	5.01313	0.0205804	1.68655
mICD_WT	RCAN1	54720	Rcan1	regulator of calcineurin 1	-0.127832	5.4821	0.0206394	1.6853
mICD_WT	GALT	14430	Galt	galactose-1-phosphate uridyl transferase	-0.173594	5.2735	0.0206419	1.68525
mICD_WT	BMS1	213895	Bms1	BMS1, ribosome biogenesis factor	-0.0962515	5.40355	0.020665	1.68476
mICD_WT	B3GALT2	26878	B3galt2	UDP-Gal:betaGlcNAc beta 1,3-galactosyltransferase, polypeptide 2	0.455473	5.67611	0.0206741	1.68457
mICD_WT	GUSB	110006	Gusb	glucuronidase, beta	-0.20571	3.18104	0.0207246	1.68351
mICD_WT	LSS	16987	Lss	lanosterol synthase	0.183035	5.36826	0.0207299	1.6834
mICD_WT	SBSN	282619	Sbsn	suprabasin	0.153585	3.73596	0.0207395	1.6832
mICD_WT	DTWD1	69185	Dtwd1	DTW domain containing 1	0.212673	2.41586	0.0208108	1.68171
mICD_WT	ID4	15904	Id4	inhibitor of DNA binding 4	0.41115	5.20083	0.0208579	1.68073
mICD_WT	BPNT1	23827	Bpnt1	3'(2'), 5'-bisphosphate nucleotidase 1	-0.110696	5.48199	0.0208814	1.68024
mICD_WT	FAM107B	66540	Fam107b	family with sequence similarity 107, member B	-0.227452	2.98105	0.020933	1.67917
mICD_WT	ARPP19	59046	Arpp19	cAMP-regulated phosphoprotein 19	-0.146747	8.59062	0.020964	1.67853
mICD_WT	TPRG1L	67808	Tprgl	transformation related protein 63 regulated like	0.0905467	6.44459	0.0209751	1.6783
mICD_WT	STAT4	20849	Stat4	signal transducer and activator of transcription 4	-0.370083	2.25098	0.0210254	1.67726
mICD_WT	SLC44A1	100434	Slc44a1	solute carrier family 44, member 1	-0.121558	6.31222	0.0210292	1.67718
mICD_WT	ENTPD6	12497	Entpd6	ectonucleoside triphosphate diphosphohydrolase 6	0.166045	5.12684	0.0210385	1.67698
mICD_WT	CTBP2	13017	Ctbp2	C-terminal binding protein 2	-0.166286	4.60687	0.0210623	1.6765
mICD_WT	LSR	54135	Lsr	lipolysis stimulated lipoprotein receptor	-0.335836	2.38521	0.0211086	1.67554
mICD_WT	ERLEC1	66753	Erlec1	endoplasmic reticulum lectin 1	0.114507	6.10294	0.0211341	1.67502
mICD_WT	CAMKK2	207565	Camkk2	calcium/calmodulin-dependent protein kinase kinase 2, beta	-0.180495	8.49417	0.0211502	1.67469
mICD_WT	ST8SIA3	20451	St8sia3	ST8 alpha-N-acetyl-neuraminide alpha-2,8-sialyltransferase 3	0.148591	7.17262	0.0212463	1.67272
mICD_WT	MEI1	74369	Mei1	meiotic double-stranded break formation protein 1	-0.373808	3.56438	0.0213028	1.67156
mICD_WT	SALL1	58198	Sall1	spalt like transcription factor 1	-0.196585	3.71145	0.0213494	1.67061
mICD_WT	S100A13	20196	S100a13	S100 calcium binding protein A13	-0.290754	2.62733	0.0213672	1.67025
mICD_WT	SMYD2	226830	Smyd2	SET and MYND domain containing 2	-0.1615	5.3045	0.0213761	1.67007
mICD_WT	PHOSPHO2	73373	Phospho2	phosphatase, orphan 2	-0.129598	4.63886	0.0213938	1.66971
mICD_WT	ZBTB7C	207259	Zbtb7c	zinc finger and BTB domain containing 7C	0.347644	2.71979	0.0214275	1.66903
mICD_WT	REV3L	19714	Rev3l	REV3 like, DNA directed polymerase zeta catalytic subunit	0.119864	6.73776	0.0214571	1.66843
mICD_WT	HCN3	15168	Hcn3	hyperpolarization-activated, cyclic nucleotide-gated K+ 3	0.249933	2.90151	0.0214599	1.66837
mICD_WT	SSH3	245857	Ssh3	slingshot protein phosphatase 3	-0.193933	5.00116	0.0214631	1.66831
mICD_WT	RPLP2	67186	Rplp2	ribosomal protein, large P2	0.113657	5.7618	0.021467	1.66823
mICD_WT	ARMC8	74125	Armc8	armadillo repeat containing 8	0.0934742	6.51178	0.0215296	1.66696
mICD_WT	C14orf28	217648	Gm527	predicted gene 527	-0.312883	2.44428	0.0216725	1.66409
mICD_WT	NAT14	269854	Nat14	N-acetyltransferase 14	0.15994	4.70527	0.0217043	1.66345
mICD_WT	SH2D5	230863	Sh2d5	SH2 domain containing 5	0.124321	5.97942	0.0217407	1.66273
mICD_WT	B3GALT1	26877	B3galt1	UDP-Gal:betaGlcNAc beta 1,3-galactosyltransferase, polypeptide 1	0.132524	5.96733	0.0217421	1.6627
mICD_WT	SERPINA3	20716	Serpina3n	serine (or cysteine) peptidase inhibitor, clade A, member 3N	-0.137032	5.04504	0.021745	1.66264
mICD_WT	RPL19	19921	Rpl19	ribosomal protein L19	0.090172	6.91444	0.0217533	1.66248
mICD_WT	SPTB	20741	Sptb	spectrin beta, erythrocytic	-0.130699	8.12989	0.0217612	1.66232
mICD_WT	SLC6A6	21366	Slc6a6	solute carrier family 6 (neurotransmitter transporter, taurine), member 6	0.129687	7.29691	0.0217901	1.66174
mICD_WT	COL7A1	12836	Col7a1	collagen, type VII, alpha 1	-0.349697	1.42894	0.0218171	1.6612
mICD_WT	LONRF2	381338	Lonrf2	LON peptidase N-terminal domain and ring finger 2	0.0923498	7.78426	0.0218823	1.65991
mICD_WT	LRRC3	237387	Lrrc3	leucine rich repeat containing 3	0.209351	3.47676	0.0219374	1.65882
mICD_WT	GNB1	14688	Gnb1	guanine nucleotide binding protein (G protein), beta 1	0.0914062	8.98978	0.0219474	1.65862
mICD_WT	-	78603	B230216N24Rik	RIKEN cDNA B230216N24 gene	0.317192	3.10706	0.0219562	1.65844
mICD_WT	ZNF845	637776	Zfp977	zinc finger protein 977	0.330723	1.23095	0.0219953	1.65767
mICD_WT	CA2	12349	Car2	carbonic anhydrase 2	-0.150826	6.54191	0.0220015	1.65755
mICD_WT	HS6ST3	50787	Hs6st3	heparan sulfate 6-O-sulfotransferase 3	-0.221332	5.97992	0.0220136	1.65731
mICD_WT	CEP170	545389	Cep170	centrosomal protein 170	0.118024	7.39497	0.0220293	1.657
mICD_WT	POLR3H	78929	Polr3h	polymerase (RNA) III (DNA directed) polypeptide H	-0.137395	4.88526	0.022064	1.65631
mICD_WT	SPOCK1	20745	Spock1	sparc/osteonectin, cwcv and kazal-like domains proteoglycan 1	0.13922	7.90263	0.0220924	1.65576
mICD_WT	SIK3	70661	Sik3	SIK family kinase 3	0.106178	6.84443	0.0220979	1.65565
mICD_WT	COX6A2	12862	Cox6a2	cytochrome c oxidase subunit 6A2	-0.388089	1.50996	0.0221207	1.6552
mICD_WT	TPM3	59069	Tpm3	tropomyosin 3, gamma	0.107287	6.841	0.0221246	1.65512
mICD_WT	ZBTB25	109929	Zbtb25	zinc finger and BTB domain containing 25	0.126247	4.88049	0.0222126	1.6534
mICD_WT	ATP7A	11977	Atp7a	ATPase, Cu++ transporting, alpha polypeptide	-0.157329	4.41699	0.0222166	1.65332
mICD_WT	ARHGEF19	213649	Arhgef19	Rho guanine nucleotide exchange factor (GEF) 19	-0.290361	2.20588	0.0222393	1.65288
mICD_WT	PTCD3	69956	Ptcd3	pentatricopeptide repeat domain 3	-0.0935866	5.66547	0.0222446	1.65277
mICD_WT	FAM117B	72750	Fam117b	family with sequence similarity 117, member B	0.100449	6.39666	0.0222595	1.65248
mICD_WT	GSPT2	14853	Gspt2	G1 to S phase transition 2	0.155302	4.22532	0.0223243	1.65122
mICD_WT	MPV17	17527	Mpv17	MpV17 mitochondrial inner membrane protein	-0.11395	5.18224	0.0223779	1.65018
mICD_WT	CNTNAP4	170571	Cntnap4	contactin associated protein-like 4	0.270357	4.99588	0.0223825	1.65009
mICD_WT	RPL23	65019	Rpl23	ribosomal protein L23	0.103369	6.32306	0.0224497	1.64879
mICD_WT	ASPG	104816	Aspg	asparaginase	-0.440824	1.58441	0.0225589	1.64668
mICD_WT	TRIM62	67525	Trim62	tripartite motif-containing 62	0.217386	3.42379	0.0225668	1.64653
mICD_WT	SLITRK5	75409	Slitrk5	SLIT and NTRK-like family, member 5	0.0970448	6.67133	0.022575	1.64637
mICD_WT	TTC17	74569	Ttc17	tetratricopeptide repeat domain 17	0.0937621	5.61573	0.0225897	1.64609
mICD_WT	LRRC32	434215	Lrrc32	leucine rich repeat containing 32	-0.276059	2.62938	0.0226219	1.64547
mICD_WT	NOVA1	664883	Nova1	NOVA alternative splicing regulator 1	0.180787	6.0996	0.022636	1.6452
mICD_WT	CEP120	225523	Cep120	centrosomal protein 120	0.0973569	5.61109	0.0226362	1.6452
mICD_WT	PLCD1	18799	Plcd1	phospholipase C, delta 1	-0.201391	3.53497	0.0226464	1.645
mICD_WT	PTPRN2	19276	Ptprn2	protein tyrosine phosphatase, receptor type, N polypeptide 2	0.100465	8.59738	0.0227155	1.64368
mICD_WT	SERINC3	26943	Serinc3	serine incorporator 3	-0.0911272	7.84041	0.0227216	1.64356
mICD_WT	SCNN1A	20276	Scnn1a	sodium channel, nonvoltage-gated 1 alpha	-0.316661	2.46233	0.0227888	1.64228
mICD_WT	ORAI3	269999	Orai3	ORAI calcium release-activated calcium modulator 3	-0.166534	3.90827	0.0227932	1.6422
mICD_WT	EIF4G1	208643	Eif4g1	eukaryotic translation initiation factor 4, gamma 1	-0.081086	8.07635	0.022796	1.64214
mICD_WT	U2SURP	67958	U2surp	U2 snRNP-associated SURP domain containing	0.0974871	7.18712	0.022858	1.64096
mICD_WT	LCORL	209707	Lcorl	ligand dependent nuclear receptor corepressor-like	0.235487	6.10401	0.0228659	1.64081
mICD_WT		105245155	Gm40647	predicted gene, 40647	0.433108	5.01847	0.0228854	1.64044
mICD_WT	ASIC1	11419	Asic1	acid-sensing (proton-gated) ion channel 1	-0.120167	5.73315	0.0228908	1.64034
mICD_WT	TUBB	22154	Tubb5	tubulin, beta 5 class I	0.128189	8.48934	0.0228913	1.64033
mICD_WT	EFHD1	98363	Efhd1	EF hand domain containing 1	-0.206143	2.75876	0.0228966	1.64023
mICD_WT	RALB	64143	Ralb	v-ral simian leukemia viral oncogene B	-0.180901	4.00057	0.0229063	1.64004
mICD_WT	KNDC1	76484	Kndc1	kinase non-catalytic C-lobe domain (KIND) containing 1	-0.19253	7.00252	0.0229441	1.63933
mICD_WT	PCDH10	18526	Pcdh10	protocadherin 10	0.173954	7.98327	0.0229482	1.63925
mICD_WT	SGIP1	73094	Sgip1	SH3-domain GRB2-like (endophilin) interacting protein 1	0.133937	8.01723	0.0229554	1.63912
mICD_WT	SRSF5	20384	Srsf5	serine and arginine-rich splicing factor 5	0.102825	7.29408	0.022999	1.63829
mICD_WT	HIC2	58180	Hic2	hypermethylated in cancer 2	0.19611	3.8283	0.0230292	1.63772
mICD_WT	WDR6	83669	Wdr6	WD repeat domain 6	0.337575	6.91516	0.023031	1.63769
mICD_WT	DUSP26	66959	Dusp26	dual specificity phosphatase 26 (putative)	0.112545	5.46644	0.023046	1.6374
mICD_WT	GPR27	14761	Gpr27	G protein-coupled receptor 27	0.163335	4.48372	0.0230653	1.63704
mICD_WT	SSX2IP	99167	Ssx2ip	synovial sarcoma, X 2 interacting protein	0.0900616	6.70473	0.0230674	1.637
mICD_WT		105244140	Gm39807	predicted gene, 39807	0.231935	2.78441	0.0230748	1.63686
mICD_WT	EEF2	13629	Eef2	eukaryotic translation elongation factor 2	-0.0999091	9.61606	0.0230962	1.63646
mICD_WT	COPS5	26754	Cops5	COP9 signalosome subunit 5	0.124146	5.205	0.0230978	1.63643
mICD_WT	BCL11B	58208	Bcl11b	B cell leukemia/lymphoma 11B	0.541798	5.74443	0.0231594	1.63527
mICD_WT	LY6E	17069	Ly6e	lymphocyte antigen 6 complex, locus E	-0.194216	7.07418	0.0231699	1.63508
mICD_WT	CAMK2B	12323	Camk2b	calcium/calmodulin-dependent protein kinase II, beta	0.103653	9.33854	0.0232622	1.63335
mICD_WT	FSCN1	14086	Fscn1	fascin actin-bundling protein 1	-0.145266	7.00814	0.023269	1.63322
mICD_WT	RNF152	320311	Rnf152	ring finger protein 152	0.405917	4.47199	0.0233562	1.6316
mICD_WT	ZNF845	628308	Zfp970	zinc finger protein 970	-0.206822	3.37845	0.0233833	1.63109
mICD_WT	C1QL3	227580	C1ql3	C1q-like 3	0.194106	7.01728	0.023385	1.63106
mICD_WT	TSPAN12	269831	Tspan12	tetraspanin 12	-0.182782	3.95202	0.0234084	1.63063
mICD_WT	TMEM9	66241	Tmem9	transmembrane protein 9	0.12451	4.55492	0.023448	1.6299
mICD_WT		100504421	2900076A07Rik	RIKEN cDNA 2900076A07 gene	0.267923	2.15668	0.0234508	1.62984
mICD_WT	GMPPB	331026	Gmppb	GDP-mannose pyrophosphorylase B	-0.195286	3.21011	0.023564	1.62775
mICD_WT	ALG1	208211	Alg1	asparagine-linked glycosylation 1 (beta-1,4-mannosyltransferase)	0.176469	3.99086	0.0236009	1.62707
mICD_WT	ARL6	56297	Arl6	ADP-ribosylation factor-like 6	0.180348	4.25404	0.0236062	1.62697
mICD_WT	CA8	12319	Car8	carbonic anhydrase 8	-0.32275	4.44892	0.023688	1.62547
mICD_WT	SUPT6H	20926	Supt6	SPT6, histone chaperone and transcription elongation factor	0.08123	7.43696	0.0237337	1.62464
mICD_WT	CMC1	67899	Cmc1	COX assembly mitochondrial protein 1	0.185642	3.0149	0.0237373	1.62457
mICD_WT	PFKM	18642	Pfkm	phosphofructokinase, muscle	-0.109518	8.36859	0.0237588	1.62418
mICD_WT	MAP3K14	53859	Map3k14	mitogen-activated protein kinase kinase kinase 14	-0.317426	2.45357	0.0237627	1.6241
mICD_WT		69546	Mapk1ip1	mitogen-activated protein kinase 1 interacting protein 1	-0.134507	4.37542	0.0237753	1.62387
mICD_WT	RAB34	19376	Rab34	RAB34, member RAS oncogene family	0.28806	2.80451	0.0237793	1.6238
mICD_WT	DENR	68184	Denr	density-regulated protein	0.130609	5.03597	0.023854	1.62244
mICD_WT	FKBP8	14232	Fkbp8	FK506 binding protein 8	0.114523	7.65057	0.0238812	1.62194
mICD_WT	FAM131A	78408	Fam131a	family with sequence similarity 131, member A	-0.0981051	7.97943	0.0238926	1.62174
mICD_WT	PDXP	57028	Pdxp	pyridoxal (pyridoxine, vitamin B6) phosphatase	0.096067	6.56011	0.0238973	1.62165
mICD_WT	AMOT	27494	Amot	angiomotin	-0.151589	5.19291	0.0239565	1.62058
mICD_WT	CMPK2	22169	Cmpk2	cytidine monophosphate (UMP-CMP) kinase 2, mitochondrial	-0.167293	4.50189	0.0239574	1.62056
mICD_WT	RGS7BP	52882	Rgs7bp	regulator of G-protein signalling 7 binding protein	-0.111544	8.82917	0.0239623	1.62047
mICD_WT	PCM1	18536	Pcm1	pericentriolar material 1	0.0903904	7.80552	0.0240087	1.61963
mICD_WT	DOCK3	208869	Dock3	dedicator of cyto-kinesis 3	0.0856792	9.09043	0.024016	1.6195
mICD_WT		102632462	Gm30529	predicted gene, 30529	-0.317058	1.91392	0.0240436	1.619
mICD_WT	CYP11A1	13070	Cyp11a1	cytochrome P450, family 11, subfamily a, polypeptide 1	-0.308766	3.02519	0.0240659	1.6186
mICD_WT	C2CD2L	71764	C2cd2l	C2 calcium-dependent domain containing 2-like	0.149092	7.00632	0.0241129	1.61775
mICD_WT	GUK1	14923	Guk1	guanylate kinase 1	0.127478	5.7273	0.0241362	1.61733
mICD_WT		71086	4933412E12Rik	RIKEN cDNA 4933412E12 gene	0.335776	1.47601	0.0241483	1.61711
mICD_WT	CYBC1	217370	Cybc1	cytochrome b 245 chaperone 1	-0.177554	3.63526	0.0241528	1.61703
mICD_WT	KIF13B	16554	Kif13b	kinesin family member 13B	-0.17033	6.41842	0.0242073	1.61605
mICD_WT	SYNGAP1	240057	Syngap1	synaptic Ras GTPase activating protein 1 homolog (rat)	0.0874167	8.28298	0.0242421	1.61543
mICD_WT		102640338	Gm26782	predicted gene, 26782	-0.239992	4.06552	0.0242779	1.61479
mICD_WT		65020	Zfp110	zinc finger protein 110	-0.17083	4.1249	0.0242873	1.61462
mICD_WT	TRUB1	72133	Trub1	TruB pseudouridine (psi) synthase family member 1	0.149438	4.51316	0.0243328	1.61381
mICD_WT	NUDT22	68323	Nudt22	nudix (nucleoside diphosphate linked moiety X)-type motif 22	-0.264294	2.00492	0.0243787	1.61299
mICD_WT	TTLL11	74410	Ttll11	tubulin tyrosine ligase-like family, member 11	-0.142148	5.16868	0.0243837	1.6129
mICD_WT	CACNG8	81905	Cacng8	calcium channel, voltage-dependent, gamma subunit 8	0.115398	4.91906	0.0243997	1.61261
mICD_WT	CRACR2A	381812	Cracr2a	calcium release activated channel regulator 2A	-0.300171	2.87689	0.024404	1.61254
mICD_WT	SND1	56463	Snd1	staphylococcal nuclease and tudor domain containing 1	0.107596	6.35261	0.0244073	1.61248
mICD_WT	HEXIM1	192231	Hexim1	hexamethylene bis-acetamide inducible 1	-0.141222	5.12032	0.0244321	1.61204
mICD_WT	DLG1	13383	Dlg1	discs large MAGUK scaffold protein 1	-0.0864287	8.30058	0.0244363	1.61197
mICD_WT	RFFL	67338	Rffl	ring finger and FYVE like domain containing protein	-0.202835	3.61984	0.0245625	1.60973
mICD_WT	PKNOX2	208076	Pknox2	Pbx/knotted 1 homeobox 2	0.135938	6.36228	0.0245855	1.60932
mICD_WT	PPP1R7	66385	Ppp1r7	protein phosphatase 1, regulatory subunit 7	0.129248	6.08555	0.0245952	1.60915
mICD_WT	FMN1	14260	Fmn1	formin 1	-0.258334	6.95745	0.0246777	1.6077
mICD_WT	PPIH	66101	Ppih	peptidyl prolyl isomerase H	0.194358	2.8118	0.0246849	1.60757
mICD_WT	ADGRF4	78249	Adgrf4	adhesion G protein-coupled receptor F4	-0.390455	1.5935	0.0247301	1.60677
mICD_WT	RCE1	19671	Rce1	Ras converting CAAX endopeptidase 1	-0.172601	3.59766	0.0247498	1.60643
mICD_WT	HADHA	97212	Hadha	hydroxyacyl-CoA dehydrogenase trifunctional multienzyme complex subunit alpha	-0.102618	5.70213	0.0249138	1.60356
mICD_WT	SURF6	20935	Surf6	surfeit gene 6	-0.137447	3.92639	0.0249297	1.60328
mICD_WT	APBA1	319924	Apba1	amyloid beta (A4) precursor protein binding, family A, member 1	0.0951324	7.80674	0.0249582	1.60279
mICD_WT	ACAA1	113868	Acaa1a	acetyl-Coenzyme A acyltransferase 1A	-0.17433	4.71961	0.0251291	1.59982
mICD_WT	SHROOM2	110380	Shroom2	shroom family member 2	0.10048	7.14885	0.0251512	1.59944
mICD_WT	FOXJ3	230700	Foxj3	forkhead box J3	0.0967074	6.26052	0.0251753	1.59902
mICD_WT	ERI3	140546	Eri3	exoribonuclease 3	0.104577	6.45728	0.0251872	1.59882
mICD_WT	ZNF28	54196	Pabpn1	poly(A) binding protein, nuclear 1	0.442931	1.33926	0.0252409	1.59789
mICD_WT	CDYL	12593	Cdyl	chromodomain protein, Y chromosome-like	-0.243708	5.60223	0.0252436	1.59785
mICD_WT	RANBP17	66011	Ranbp17	RAN binding protein 17	0.263095	4.28367	0.0253843	1.59544
mICD_WT	PRDX5	54683	Prdx5	peroxiredoxin 5	-0.121753	6.69249	0.0253933	1.59528
mICD_WT	SORBS3	20410	Sorbs3	sorbin and SH3 domain containing 3	-0.199802	3.74421	0.0254377	1.59452
mICD_WT	SLC37A2	56857	Slc37a2	solute carrier family 37 (glycerol-3-phosphate transporter), member 2	-0.276749	1.57235	0.0254736	1.59391
mICD_WT	ALDH18A1	56454	Aldh18a1	aldehyde dehydrogenase 18 family, member A1	-0.117851	4.46503	0.0254851	1.59371
mICD_WT	RNF207	433809	Rnf207	ring finger protein 207	-0.342318	2.86427	0.0254953	1.59354
mICD_WT	MAD1L1	17120	Mad1l1	MAD1 mitotic arrest deficient 1-like 1	0.143657	4.41731	0.0254977	1.5935
mICD_WT	IRF9	16391	Irf9	interferon regulatory factor 9	-0.23618	2.92053	0.025503	1.59341
mICD_WT	PTPA	110854	Ptpa	protein phosphatase 2 protein activator	0.0931873	6.62834	0.0255995	1.59177
mICD_WT	HDAC5	15184	Hdac5	histone deacetylase 5	0.114321	6.99532	0.0256202	1.59142
mICD_WT	GPR26	233919	Gpr26	G protein-coupled receptor 26	-0.120747	6.84681	0.0256317	1.59122
mICD_WT	PEX19	19298	Pex19	peroxisomal biogenesis factor 19	-0.0919948	6.1233	0.0257046	1.58999
mICD_WT	HNRNPR	74326	Hnrnpr	heterogeneous nuclear ribonucleoprotein R	0.122363	7.15049	0.0257278	1.5896
mICD_WT	CFAP46	212124	Cfap46	cilia and flagella associated protein 46	-0.23695	3.06291	0.0257628	1.58901
mICD_WT		72203	2610507I01Rik	RIKEN cDNA 2610507I01 gene	-0.192705	2.89185	0.0257975	1.58842
mICD_WT	DCLK2	70762	Dclk2	doublecortin-like kinase 2	0.116517	5.9068	0.0258496	1.58755
mICD_WT	ASIC2	11418	Asic2	acid-sensing (proton-gated) ion channel 2	0.11795	5.73925	0.0258518	1.58751
mICD_WT	CDS1	74596	Cds1	CDP-diacylglycerol synthase 1	-0.222195	6.70091	0.0259561	1.58576
mICD_WT	ASRGL1	66514	Asrgl1	asparaginase like 1	-0.0958745	6.6343	0.0260176	1.58473
mICD_WT	CLIP4	78785	Clip4	CAP-GLY domain containing linker protein family, member 4	0.179372	5.61188	0.0260217	1.58467
mICD_WT		100044193	Gm20939	predicted gene, 20939	-0.241358	2.99191	0.0260595	1.58403
mICD_WT	TOR3A	30935	Tor3a	torsin family 3, member A	-0.227832	2.29644	0.0261149	1.58311
mICD_WT	DACH1	13134	Dach1	dachshund family transcription factor 1	0.786351	2.25566	0.0261312	1.58284
mICD_WT	KCNA1	16485	Kcna1	potassium voltage-gated channel, shaker-related subfamily, member 1	-0.218259	8.48559	0.0261342	1.58279
mICD_WT	GIT1	216963	Git1	GIT ArfGAP 1	0.104425	7.89887	0.0261798	1.58203
mICD_WT	WDR54	75659	Wdr54	WD repeat domain 54	0.236278	2.98299	0.0262168	1.58142
mICD_WT	TRIM11	94091	Trim11	tripartite motif-containing 11	0.142237	4.25393	0.0262261	1.58127
mICD_WT	ASXL1	228790	Asxl1	ASXL transcriptional regulator 1	0.0915993	6.06367	0.0262304	1.58119
mICD_WT	HLA-E	15040	H2-T23	histocompatibility 2, T region locus 23	-0.281097	2.95387	0.0262308	1.58119
mICD_WT	NPR3	18162	Npr3	natriuretic peptide receptor 3	-0.222616	4.32984	0.0262717	1.58051
mICD_WT	SYT9	60510	Syt9	synaptotagmin IX	0.420402	2.72353	0.0263498	1.57922
mICD_WT	RBM17	76938	Rbm17	RNA binding motif protein 17	-0.114708	4.86731	0.0264441	1.57767
mICD_WT	-	102637243	Gm34110	predicted gene, 34110	-0.261034	3.05117	0.0264766	1.57714
mICD_WT	DAAM2	76441	Daam2	dishevelled associated activator of morphogenesis 2	-0.105083	6.0806	0.0264951	1.57683
mICD_WT	NOP58	55989	Nop58	NOP58 ribonucleoprotein	0.126969	4.84375	0.0265533	1.57588
mICD_WT	PLEKHG1	213783	Plekhg1	pleckstrin homology domain containing, family G (with RhoGef domain) member 1	-0.199952	4.2819	0.0265786	1.57547
mICD_WT	IFITM10	320802	Ifitm10	interferon induced transmembrane protein 10	0.20837	3.66332	0.0265808	1.57543
mICD_WT	GPRIN2	432839	Gprin2	G protein regulated inducer of neurite outgrowth 2	0.313866	2.11049	0.0266139	1.57489
mICD_WT	LIPE	16890	Lipe	lipase, hormone sensitive	-0.215418	2.72125	0.0266311	1.57461
mICD_WT		118567674	LOC118567674	uncharacterized LOC118567674	0.406318	2.74816	0.0266368	1.57452
mICD_WT		105243290	Gm39252	predicted gene, 39252	0.335092	1.30554	0.0266632	1.57409
mICD_WT	ADCK1	72113	Adck1	aarF domain containing kinase 1	-0.122824	5.04307	0.0266855	1.57372
mICD_WT		115486940	Gm51579	predicted gene, 51579	-0.353985	1.11512	0.0267102	1.57332
mICD_WT	PTCHD1	211612	Ptchd1	patched domain containing 1	0.122824	5.66151	0.0267151	1.57324
mICD_WT	RPS2	16898	Rps2	ribosomal protein S2	0.11208	6.68868	0.0268019	1.57183
mICD_WT	PGAM2	56012	Pgam2	phosphoglycerate mutase 2	0.734382	1.12913	0.0268311	1.57136
mICD_WT	ACADS	11409	Acads	acyl-Coenzyme A dehydrogenase, short chain	-0.261465	2.09087	0.0268506	1.57105
mICD_WT	B4GALNT3	330406	B4galnt3	beta-1,4-N-acetyl-galactosaminyl transferase 3	-0.416697	1.46445	0.0268534	1.571
mICD_WT		105244244	Gm39887	predicted gene, 39887	0.294544	1.50415	0.0269141	1.57002
mICD_WT	SYT2	20980	Syt2	synaptotagmin II	-0.427629	6.57582	0.0269321	1.56973
mICD_WT	MAN1A2	17156	Man1a2	mannosidase, alpha, class 1A, member 2	-0.0990338	8.14735	0.0269533	1.56939
mICD_WT	PCSK4	18551	Pcsk4	proprotein convertase subtilisin/kexin type 4	0.32862	1.217	0.0269668	1.56917
mICD_WT	TOMM34	67145	Tomm34	translocase of outer mitochondrial membrane 34	-0.0891183	5.87852	0.0269962	1.5687
mICD_WT	SLA	20491	Sla	src-like adaptor	0.574611	2.90262	0.0270248	1.56824
mICD_WT	ZBTB44	235132	Zbtb44	zinc finger and BTB domain containing 44	0.137861	6.43083	0.027077	1.5674
mICD_WT	REXO4	227656	Rexo4	REX4, 3'-5' exonuclease	-0.131174	5.22165	0.0270864	1.56725
mICD_WT		347740	Norad	non-coding RNA activated by DNA damage	0.0925036	9.83897	0.0271157	1.56678
mICD_WT	ENDOG	13804	Endog	endonuclease G	-0.215525	2.5423	0.0271288	1.56657
mICD_WT	AKAIN1	320722	Akain1	A kinase (PRKA) anchor inhibitor 1	-0.31126	2.38015	0.0271542	1.56616
mICD_WT	PSME4	103554	Psme4	proteasome (prosome, macropain) activator subunit 4	-0.111035	6.80726	0.0272542	1.56457
mICD_WT	VCPKMT	207965	Vcpkmt	valosin containing protein lysine (K) methyltransferase	-0.216554	3.54328	0.0272574	1.56451
mICD_WT	CNTN4	269784	Cntn4	contactin 4	0.186378	6.27609	0.0274501	1.56146
mICD_WT	TMEM120A	215210	Tmem120a	transmembrane protein 120A	-0.227791	2.91275	0.027456	1.56136
mICD_WT	PHTF1	18685	Phtf1	putative homeodomain transcription factor 1	-0.106559	5.60291	0.02746	1.5613
mICD_WT	GHITM	66092	Ghitm	growth hormone inducible transmembrane protein	-0.114892	8.22281	0.0275046	1.56059
mICD_WT	SLC25A23	66972	Slc25a23	solute carrier family 25 (mitochondrial carrier; phosphate carrier), member 23	0.0820655	7.74143	0.0275071	1.56055
mICD_WT	MEF2D	17261	Mef2d	myocyte enhancer factor 2D	0.0887954	7.59639	0.0275127	1.56047
mICD_WT		76220	6530402F18Rik	RIKEN cDNA 6530402F18 gene	0.276298	4.17395	0.027536	1.5601
mICD_WT	ZDHHC15	108672	Zdhhc15	zinc finger, DHHC domain containing 15	0.212115	3.76871	0.027586	1.55931
mICD_WT	INTS7	77065	Ints7	integrator complex subunit 7	-0.108961	5.49834	0.0276426	1.55842
mICD_WT	WDR17	244484	Wdr17	WD repeat domain 17	0.182319	5.7368	0.0277134	1.55731
mICD_WT	GSDMD	69146	Gsdmd	gasdermin D	-0.443989	1.17747	0.0277757	1.55634
mICD_WT	POP5	117109	Pop5	processing of precursor 5, ribonuclease P/MRP family (S. cerevisiae)	-0.1542	4.75371	0.0278429	1.55529
mICD_WT	ALDH1B1	72535	Aldh1b1	aldehyde dehydrogenase 1 family, member B1	0.343117	2.04287	0.0279636	1.55341
mICD_WT	AGAP3	213990	Agap3	ArfGAP with GTPase domain, ankyrin repeat and PH domain 3	0.108153	6.80506	0.0279661	1.55337
mICD_WT	LSM6	78651	Lsm6	LSM6 homolog, U6 small nuclear RNA and mRNA degradation associated	0.142439	4.50083	0.0279984	1.55287
mICD_WT	HSDL1	72552	Hsdl1	hydroxysteroid dehydrogenase like 1	0.126506	5.40386	0.0280409	1.55221
mICD_WT	HNRNPK	15387	Hnrnpk	heterogeneous nuclear ribonucleoprotein K	0.0923962	8.00657	0.0280634	1.55186
mICD_WT	ZNF316	54201	Zfp316	zinc finger protein 316	0.111471	4.90745	0.0280637	1.55186
mICD_WT		381350	Spag6	sperm associated antigen 6	-0.254541	2.36763	0.0280741	1.55169
mICD_WT	PPP2R1B	73699	Ppp2r1b	protein phosphatase 2, regulatory subunit A, beta	-0.152886	3.97923	0.0281863	1.54996
mICD_WT	SH2B3	16923	Sh2b3	SH2B adaptor protein 3	-0.179341	4.18629	0.0281868	1.54995
mICD_WT	CEP295	319675	Cep295	centrosomal protein 295	0.122215	5.90734	0.0282121	1.54956
mICD_WT	LCOR	212391	Lcor	ligand dependent nuclear receptor corepressor	0.0930396	6.41299	0.0282189	1.54946
mICD_WT	OSBP2	74309	Osbp2	oxysterol binding protein 2	-0.157742	7.14106	0.028272	1.54864
mICD_WT	CASQ2	12373	Casq2	calsequestrin 2	-0.299752	1.60481	0.0282744	1.54861
mICD_WT	GNPDA2	67980	Gnpda2	glucosamine-6-phosphate deaminase 2	-0.148251	4.5831	0.0282866	1.54842
mICD_WT	KIFBP	72320	Kifbp	kinesin family binding protein	-0.0856232	7.02803	0.0283202	1.5479
mICD_WT	NUBP2	26426	Nubp2	nucleotide binding protein 2	-0.172494	3.60542	0.0283454	1.54752
mICD_WT	POLG	18975	Polg	polymerase (DNA directed), gamma	-0.104046	6.38357	0.0283585	1.54732
mICD_WT	RSPO1	192199	Rspo1	R-spondin 1	-0.572096	3.9155	0.0283688	1.54716
mICD_WT	ZNF317	244713	Zfp317	zinc finger protein 317	0.0907103	5.76259	0.0283746	1.54707
mICD_WT	CCDC85C	668158	Ccdc85c	coiled-coil domain containing 85C	0.127526	5.78231	0.028428	1.54625
mICD_WT	MMD	67468	Mmd	monocyte to macrophage differentiation-associated	0.111567	7.14488	0.0284565	1.54582
mICD_WT	PRKCH	18755	Prkch	protein kinase C, eta	0.505177	2.32323	0.0284854	1.54538
mICD_WT	SYNPR	72003	Synpr	synaptoporin	0.388897	6.36439	0.0287151	1.54189
mICD_WT	RPAP2	231571	Rpap2	RNA polymerase II associated protein 2	-0.130559	4.30118	0.028739	1.54153
mICD_WT	NPY1R	18166	Npy1r	neuropeptide Y receptor Y1	-0.19991	5.23185	0.0287462	1.54142
mICD_WT	BCOR	71458	Bcor	BCL6 interacting corepressor	-0.238561	5.65974	0.0287556	1.54128
mICD_WT	NALCN	338370	Nalcn	sodium leak channel, non-selective	0.124738	7.44958	0.0287594	1.54122
mICD_WT	TMTC4	70551	Tmtc4	transmembrane and tetratricopeptide repeat containing 4	0.165506	4.12396	0.0289982	1.53763
mICD_WT	BAG3	29810	Bag3	BCL2-associated athanogene 3	-0.387605	1.63372	0.0290066	1.5375
mICD_WT	METTL14	210529	Mettl14	methyltransferase like 14	0.157413	3.74067	0.0290357	1.53707
mICD_WT	C1QB	12260	C1qb	complement component 1, q subcomponent, beta polypeptide	-0.164959	4.16618	0.029075	1.53648
mICD_WT	IL18	16173	Il18	interleukin 18	-0.16258	3.93311	0.0290772	1.53645
mICD_WT	SLC1A2	20511	Slc1a2	solute carrier family 1 (glial high affinity glutamate transporter), member 2	-0.0968146	12.2834	0.0290997	1.53611
mICD_WT	TUT4	230594	Tut4	terminal uridylyl transferase 4	0.109837	6.29686	0.0291	1.53611
mICD_WT	BCAN	12032	Bcan	brevican	-0.150404	7.04559	0.0291129	1.53591
mICD_WT	CACNA2D3	12294	Cacna2d3	calcium channel, voltage-dependent, alpha2/delta subunit 3	-0.195118	7.29062	0.0291298	1.53566
mICD_WT	STARD8	236920	Stard8	START domain containing 8	-0.29018	6.11499	0.0291783	1.53494
mICD_WT	LCLAT1	225010	Lclat1	lysocardiolipin acyltransferase 1	0.102104	5.56399	0.0292029	1.53457
mICD_WT	PHKB	102093	Phkb	phosphorylase kinase beta	-0.105459	5.82579	0.0292329	1.53413
mICD_WT	TSC22D3	14605	Tsc22d3	TSC22 domain family, member 3	-0.211098	5.91345	0.0292521	1.53384
mICD_WT	SLC22A15	242126	Slc22a15	solute carrier family 22 (organic anion/cation transporter), member 15	0.256101	2.92	0.0292565	1.53378
mICD_WT	STC1	20855	Stc1	stanniocalcin 1	-0.313521	1.73116	0.0292737	1.53352
mICD_WT	ZDHHC23	332175	Zdhhc23	zinc finger, DHHC domain containing 23	-0.137395	5.06454	0.0293951	1.53172
mICD_WT	MID2	23947	Mid2	midline 2	0.139892	5.20822	0.029419	1.53137
mICD_WT	GFOD1	328232	Gfod1	glucose-fructose oxidoreductase domain containing 1	-0.2302	7.63816	0.0294677	1.53065
mICD_WT	CRLF2	57914	Crlf2	cytokine receptor-like factor 2	0.2405	2.2222	0.0294869	1.53037
mICD_WT	SLC7A10	53896	Slc7a10	solute carrier family 7 (cationic amino acid transporter, y+ system), member 10	-0.18456	4.08727	0.029509	1.53005
mICD_WT	GRIA3	53623	Gria3	glutamate receptor, ionotropic, AMPA3 (alpha 3)	0.0805198	8.47668	0.0295198	1.52989
mICD_WT	AKT2	11652	Akt2	thymoma viral proto-oncogene 2	-0.169165	6.46194	0.0295658	1.52921
mICD_WT	ZMYM3	56364	Zmym3	zinc finger, MYM-type 3	0.149761	6.9043	0.0295755	1.52907
mICD_WT	UBE2K	53323	Ube2k	ubiquitin-conjugating enzyme E2K	0.116079	6.75551	0.0296489	1.52799
mICD_WT	PACSIN2	23970	Pacsin2	protein kinase C and casein kinase substrate in neurons 2	-0.0990494	5.83271	0.0296506	1.52797
mICD_WT	LHFPL2	218454	Lhfpl2	lipoma HMGIC fusion partner-like 2	-0.220054	4.22009	0.0296916	1.52737
mICD_WT	FAM102B	329739	Fam102b	family with sequence similarity 102, member B	0.318662	5.71264	0.029697	1.52729
mICD_WT	TMEM144	70652	Tmem144	transmembrane protein 144	-0.223499	3.19554	0.029759	1.52638
mICD_WT	LINC01651	80733	Car15	carbonic anhydrase 15	-0.237617	2.13104	0.0297684	1.52624
mICD_WT	RIMBP2	231760	Rimbp2	RIMS binding protein 2	0.110569	7.60449	0.0297939	1.52587
mICD_WT	SCN1B	20266	Scn1b	sodium channel, voltage-gated, type I, beta	-0.244353	8.28519	0.0298003	1.52578
mICD_WT	TSG101	22088	Tsg101	tumor susceptibility gene 101	0.114797	5.29619	0.0298699	1.52477
mICD_WT	GPD2	14571	Gpd2	glycerol phosphate dehydrogenase 2, mitochondrial	0.10819	7.10908	0.0301185	1.52117
mICD_WT	CDADC1	71891	Cdadc1	cytidine and dCMP deaminase domain containing 1	0.0939658	5.8564	0.030127	1.52104
mICD_WT	TLR4	21898	Tlr4	toll-like receptor 4	-0.357362	2.24833	0.0301496	1.52072
mICD_WT	NCAN	13004	Ncan	neurocan	-0.120947	8.05725	0.0301608	1.52056
mICD_WT	COCH	12810	Coch	cochlin	-0.253201	5.15724	0.0301625	1.52053
mICD_WT	APEX1	11792	Apex1	apurinic/apyrimidinic endonuclease 1	0.11048	4.50464	0.0301878	1.52017
mICD_WT	SLC35E2B	320541	Slc35e2	solute carrier family 35, member E2	-0.0877729	6.57635	0.0301905	1.52013
mICD_WT	GDAP2	14547	Gdap2	ganglioside-induced differentiation-associated-protein 2	-0.099898	5.23479	0.0302107	1.51984
mICD_WT	MARCHF2	224703	Marchf2	membrane associated ring-CH-type finger 2	-0.120074	5.80234	0.0302229	1.51966
mICD_WT	C4orf48	381633	Gm1673	predicted gene 1673	0.293105	2.16395	0.0302324	1.51953
mICD_WT	POLI	26447	Poli	polymerase (DNA directed), iota	0.165581	3.63341	0.0302749	1.51892
mICD_WT	LAP3	66988	Lap3	leucine aminopeptidase 3	-0.119174	5.00102	0.0303351	1.51805
mICD_WT	THRSP	21835	Thrsp	thyroid hormone responsive	-0.201259	3.74922	0.0303516	1.51782
mICD_WT	DPH5	69740	Dph5	diphthamide biosynthesis 5	-0.170877	3.25627	0.0303679	1.51758
mICD_WT	ZNF302	22690	Zfp28	zinc finger protein 28	0.227849	3.47239	0.0303781	1.51744
mICD_WT	RIF1	51869	Rif1	replication timing regulatory factor 1	0.0941615	6.30885	0.0304905	1.51584
mICD_WT	KBTBD4	67136	Kbtbd4	kelch repeat and BTB (POZ) domain containing 4	-0.121593	4.72299	0.0305164	1.51547
mICD_WT		93883	Pcdhb12	protocadherin beta 12	0.155869	3.84616	0.0305167	1.51546
mICD_WT	FOCAD	230393	Focad	focadhesin	-0.123553	6.55237	0.0305222	1.51538
mICD_WT	MAP2K1	26395	Map2k1	mitogen-activated protein kinase kinase 1	0.103634	7.69459	0.0305321	1.51524
mICD_WT		623169	Gm6402	ribosomal protein S17 pseudogene	0.300569	1.3354	0.0305929	1.51438
mICD_WT	-	100380944	Ino80dos	INO80 complex subunit D, opposite strand	0.254205	1.77706	0.0306098	1.51414
mICD_WT	DNA2	327762	Dna2	DNA replication helicase/nuclease 2	0.317025	1.23371	0.0306376	1.51375
mICD_WT	SMARCAL1	54380	Smarcal1	SWI/SNF related matrix associated, actin dependent regulator of chromatin, subfamily a-like 1	0.101001	6.52762	0.0306485	1.51359
mICD_WT	SLC66A2	66943	Slc66a2	solute carrier family 66 member 2	-0.175371	3.81516	0.0306738	1.51323
mICD_WT	SLITRK4	245446	Slitrk4	SLIT and NTRK-like family, member 4	0.169113	6.88765	0.0306899	1.513
mICD_WT	FCGR2A	14131	Fcgr3	Fc receptor, IgG, low affinity III	-0.224931	2.81774	0.0307098	1.51272
mICD_WT	PPP2R1A	51792	Ppp2r1a	protein phosphatase 2, regulatory subunit A, alpha	0.089258	8.4978	0.0307236	1.51253
mICD_WT		102638545	Gm35082	predicted gene, 35082	0.407762	1.63911	0.0307503	1.51215
mICD_WT		636791	Gm9866	predicted gene 9866	0.161247	4.08058	0.0307976	1.51148
mICD_WT	PANK1	75735	Pank1	pantothenate kinase 1	-0.105683	5.24529	0.0309294	1.50963
mICD_WT	VAMP2	22318	Vamp2	vesicle-associated membrane protein 2	0.141286	8.34706	0.0309723	1.50903
mICD_WT	MICAL2	320878	Mical2	microtubule associated monooxygenase, calponin and LIM domain containing 2	-0.250999	8.51522	0.0309754	1.50898
mICD_WT	ATP1B3	11933	Atp1b3	ATPase, Na+/K+ transporting, beta 3 polypeptide	-0.0959678	6.04984	0.0310114	1.50848
mICD_WT	ANKRD28	105522	Ankrd28	ankyrin repeat domain 28	0.113388	6.61734	0.0310218	1.50833
mICD_WT	NME7	171567	Nme7	NME/NM23 family member 7	0.133595	4.23766	0.0311149	1.50703
mICD_WT	PLVAP	84094	Plvap	plasmalemma vesicle associated protein	0.239429	2.84352	0.0311193	1.50697
mICD_WT	INIP	66209	Inip	INTS3 and NABP interacting protein	-0.139782	4.08578	0.0312065	1.50575
mICD_WT	CLIP2	269713	Clip2	CAP-GLY domain containing linker protein 2	-0.13418	7.25243	0.0312072	1.50575
mICD_WT	CCDC13	100502861	Ccdc13	coiled-coil domain containing 13	0.262349	1.95676	0.0312152	1.50563
mICD_WT	ZNF512B	269401	Zfp512b	zinc finger protein 512B	0.136845	6.19383	0.0313306	1.50403
mICD_WT	PLAT	18791	Plat	plasminogen activator, tissue	-0.195089	5.03943	0.0313307	1.50403
mICD_WT	MYL4	17896	Myl4	myosin, light polypeptide 4	0.584586	3.25796	0.0313332	1.504
mICD_WT	PQBP1	54633	Pqbp1	polyglutamine binding protein 1	0.12585	5.00734	0.0313481	1.50379
mICD_WT	CSF2RA	12982	Csf2ra	colony stimulating factor 2 receptor, alpha, low-affinity (granulocyte-macrophage)	0.16619	4.16812	0.0313886	1.50323
mICD_WT	CREG1	433375	Creg1	cellular repressor of E1A-stimulated genes 1	-0.128541	4.05268	0.0313973	1.50311
mICD_WT		434064	Gm5577	predicted gene 5577	0.220051	2.92622	0.0314392	1.50253
mICD_WT	MLXIP	208104	Mlxip	MLX interacting protein	-0.127006	5.06902	0.0314803	1.50196
mICD_WT	DTX3L	209200	Dtx3l	deltex 3-like, E3 ubiquitin ligase	-0.226016	2.91784	0.0314869	1.50187
mICD_WT	CETN4P	207175	Cetn4	centrin 4	0.320086	1.38121	0.0315391	1.50115
mICD_WT	KCNK4	16528	Kcnk4	potassium channel, subfamily K, member 4	-0.335599	3.83419	0.0315473	1.50104
mICD_WT	GLB1	12091	Glb1	galactosidase, beta 1	-0.135338	4.27583	0.0315531	1.50096
mICD_WT	NUCKS1	98415	Nucks1	nuclear casein kinase and cyclin-dependent kinase substrate 1	0.133187	8.10268	0.0315538	1.50095
mICD_WT	HEXA	15211	Hexa	hexosaminidase A	-0.10957	5.23451	0.0315591	1.50088
mICD_WT	IRAK2	108960	Irak2	interleukin-1 receptor-associated kinase 2	-0.13112	4.0512	0.0316091	1.50019
mICD_WT	PM20D2	242377	Pm20d2	peptidase M20 domain containing 2	0.221048	2.94171	0.0316216	1.50002
mICD_WT	TAP1	21354	Tap1	transporter 1, ATP-binding cassette, sub-family B (MDR/TAP)	-0.383229	1.13165	0.0316449	1.4997
mICD_WT	ATXN10	54138	Atxn10	ataxin 10	0.107055	7.19473	0.0316665	1.4994
mICD_WT		118567905	LOC118567905	uncharacterized LOC118567905	0.455731	1.04051	0.0317045	1.49888
mICD_WT	CCL27	20301	Ccl27a	chemokine (C-C motif) ligand 27A	-0.234785	5.75635	0.0317663	1.49803
mICD_WT	TESK2	230661	Tesk2	testis-specific kinase 2	-0.224679	2.65426	0.0318008	1.49756
mICD_WT	GREB1	268527	Greb1	gene regulated by estrogen in breast cancer protein	-0.474882	1.74421	0.0318311	1.49715
mICD_WT	THSD1	56229	Thsd1	thrombospondin, type I, domain 1	-0.247674	2.619	0.0318435	1.49698
mICD_WT	KSR2	333050	Ksr2	kinase suppressor of ras 2	0.114069	5.89862	0.0318644	1.49669
mICD_WT	IGSF9B	235086	Igsf9b	immunoglobulin superfamily, member 9B	-0.278977	7.93154	0.031922	1.49591
mICD_WT	SRR	27364	Srr	serine racemase	0.0843431	7.06717	0.0319698	1.49526
mICD_WT	B4GALT6	56386	B4galt6	UDP-Gal:betaGlcNAc beta 1,4-galactosyltransferase, polypeptide 6	0.152734	7.27616	0.0319758	1.49518
mICD_WT	SMIM15	75616	Smim15	small integral membrane protein 15	-0.114832	4.86312	0.0319761	1.49517
mICD_WT	WRN	22427	Wrn	Werner syndrome RecQ like helicase	0.131366	4.86963	0.0320008	1.49484
mICD_WT	LLPH	66225	Llph	LLP homolog, long-term synaptic facilitation (Aplysia)	-0.191061	2.91856	0.0320185	1.4946
mICD_WT	MIR9-1HG	100042277	Gm3764	predicted gene 3764	-0.173313	5.78939	0.0320596	1.49404
mICD_WT	ZNF668	244219	Zfp668	zinc finger protein 668	0.126703	4.76339	0.0320875	1.49366
mICD_WT	FAM189A1	70638	Fam189a1	family with sequence similarity 189, member A1	0.112137	6.10616	0.0320972	1.49353
mICD_WT	SYNDIG1L	627191	Syndig1l	synapse differentiation inducing 1 like	1.4211	1.95155	0.032141	1.49294
mICD_WT	PPP1R16B	228852	Ppp1r16b	protein phosphatase 1, regulatory subunit 16B	-0.190332	7.73638	0.032176	1.49247
mICD_WT	BABAM2	107976	Babam2	BRISC and BRCA1 A complex member 2	0.123774	4.53803	0.0321881	1.4923
mICD_WT	KCTD21	622320	Kctd21	potassium channel tetramerisation domain containing 21	-0.140227	3.89467	0.0322281	1.49177
mICD_WT	H4C12	69386	H4c8	H4 clustered histone 8	0.281334	4.01332	0.0322449	1.49154
mICD_WT		72154	Zfp157	zinc finger protein 157	0.103092	5.54023	0.0322594	1.49134
mICD_WT	CALHM2	72691	Calhm2	calcium homeostasis modulator family member 2	-0.249514	2.60731	0.0322756	1.49113
mICD_WT	CNRIP1	380686	Cnrip1	cannabinoid receptor interacting protein 1	0.15074	5.54409	0.0322979	1.49083
mICD_WT		100503823	Gm16973	predicted gene, 16973	0.242558	2.49841	0.0323087	1.49068
mICD_WT	PRKCG	18752	Prkcg	protein kinase C, gamma	0.243687	7.4918	0.0323157	1.49059
mICD_WT	ZNF813	210503	Zfp677	zinc finger protein 677	-0.308336	1.42779	0.0323186	1.49055
mICD_WT	DIPK1C	240479	Dipk1c	divergent protein kinase domain 1C	0.193098	2.78622	0.0323336	1.49035
mICD_WT	FASTKD5	380601	Fastkd5	FAST kinase domains 5	-0.15942	3.65544	0.0323598	1.48999
mICD_WT	SLIT2	20563	Slit2	slit guidance ligand 2	-0.170297	6.24674	0.032393	1.48955
mICD_WT	TMTC2	278279	Tmtc2	transmembrane and tetratricopeptide repeat containing 2	-0.184763	4.27493	0.0324007	1.48945
mICD_WT	ST6GALNAC3	20447	St6galnac3	ST6 (alpha-N-acetyl-neuraminyl-2,3-beta-galactosyl-1,3)-N-acetylgalactosaminide alpha-2,6-sialyltransferase 3	-0.188448	4.98793	0.0324513	1.48877
mICD_WT	KLHDC1	271005	Klhdc1	kelch domain containing 1	0.218926	4.3253	0.0324584	1.48867
mICD_WT	USP35	244144	Usp35	ubiquitin specific peptidase 35	0.18552	4.86736	0.0325511	1.48743
mICD_WT	QDPR	110391	Qdpr	quinoid dihydropteridine reductase	-0.174357	5.63177	0.0325606	1.48731
mICD_WT	PKIG	18769	Pkig	protein kinase inhibitor, gamma	0.165023	5.11295	0.0325789	1.48706
mICD_WT	PMS2P1	18861	Pms2	PMS1 homolog2, mismatch repair system component	0.131413	5.09779	0.0325876	1.48695
mICD_WT	SSH2	237860	Ssh2	slingshot protein phosphatase 2	0.109988	6.85534	0.0326136	1.4866
mICD_WT	HTR7	15566	Htr7	5-hydroxytryptamine (serotonin) receptor 7	-0.234215	3.66495	0.0326157	1.48657
mICD_WT	ENPP2	18606	Enpp2	ectonucleotide pyrophosphatase/phosphodiesterase 2	-0.186825	7.76684	0.0326162	1.48657
mICD_WT	ASB3	65257	Asb3	ankyrin repeat and SOCS box-containing 3	0.127606	4.6992	0.0326377	1.48628
mICD_WT	VWA3A	233813	Vwa3a	von Willebrand factor A domain containing 3A	0.316128	2.93848	0.0326923	1.48555
mICD_WT	GGNBP2	217039	Ggnbp2	gametogenetin binding protein 2	0.0806183	6.52917	0.0327435	1.48488
mICD_WT	TVP23A	383103	Tvp23a	trans-golgi network vesicle protein 23A	0.117425	5.24894	0.0327782	1.48441
mICD_WT	RETSAT	67442	Retsat	retinol saturase (all trans retinol 13,14 reductase)	-0.191677	2.6291	0.0328009	1.48411
mICD_WT	CREG2	263764	Creg2	cellular repressor of E1A-stimulated genes 2	0.0841891	7.57141	0.0328974	1.48284
mICD_WT	CDC42EP2	104252	Cdc42ep2	CDC42 effector protein (Rho GTPase binding) 2	-0.238672	2.65061	0.0329315	1.48239
mICD_WT		15042	H2-T24	histocompatibility 2, T region locus 24	-0.250038	1.9654	0.0330248	1.48116
mICD_WT	CLCN2	12724	Clcn2	chloride channel, voltage-sensitive 2	-0.163464	5.7903	0.0330585	1.48072
mICD_WT	DPH6	66632	Dph6	diphthamine biosynthesis 6	0.161319	4.00085	0.0331072	1.48008
mICD_WT	APBB1	11785	Apbb1	amyloid beta (A4) precursor protein-binding, family B, member 1	0.0997937	8.39867	0.0331238	1.47986
mICD_WT	BEX4	406217	Bex4	brain expressed X-linked 4	0.321436	1.73517	0.0331253	1.47984
mICD_WT	CTXN1	330695	Ctxn1	cortexin 1	0.124524	6.69697	0.0331253	1.47984
mICD_WT	ZMYND11	66505	Zmynd11	zinc finger, MYND domain containing 11	0.100297	7.68636	0.0331409	1.47964
mICD_WT	PLCB4	18798	Plcb4	phospholipase C, beta 4	-0.295932	7.02433	0.0331431	1.47961
mICD_WT	SRSF2	20382	Srsf2	serine and arginine-rich splicing factor 2	0.121441	6.22073	0.0331536	1.47947
mICD_WT	PURB	19291	Purb	purine rich element binding protein B	0.10479	9.76641	0.0331786	1.47914
mICD_WT	ELAC2	68626	Elac2	elaC ribonuclease Z 2	-0.114775	4.79036	0.0331823	1.47909
mICD_WT	MFSD8	72175	Mfsd8	major facilitator superfamily domain containing 8	0.14861	4.04879	0.0331837	1.47908
mICD_WT	P2RX3	228139	P2rx3	purinergic receptor P2X, ligand-gated ion channel, 3	-0.391362	1.02479	0.0331867	1.47904
mICD_WT	CDH13	12554	Cdh13	cadherin 13	0.428436	6.04619	0.0332083	1.47875
mICD_WT	TIMP4	110595	Timp4	tissue inhibitor of metalloproteinase 4	-0.221406	3.96019	0.0333555	1.47683
mICD_WT		26436	Psg16	pregnancy specific glycoprotein 16	-0.190755	3.23174	0.0334246	1.47593
mICD_WT	SGSM3	105835	Sgsm3	small G protein signaling modulator 3	-0.125172	5.92366	0.0334622	1.47545
mICD_WT	URB1	207932	Urb1	URB1 ribosome biogenesis 1 homolog (S. cerevisiae)	-0.133006	4.82408	0.033496	1.47501
mICD_WT	PCYT2	68671	Pcyt2	phosphate cytidylyltransferase 2, ethanolamine	-0.108214	5.34438	0.0334968	1.475
[truncated: 412 more rows]

## Sheet: DIAProt_Dataset_1_Proteins
Contrast	FeatureID	GeneName	logFC	CI.L	CI.R	AveExpr	TStat	PValue	FDR	B	direction
KO - WT, Mouse_Model: mICD	O08759	Ube3a	-3.55571	-3.74316	-3.36826	17.9165	-38.8759	1.06016e-25	1.05592e-21	35.8834	down
KO - WT, Mouse_Model: mICD	Q4U2R1	Herc2	0.996249	0.797532	1.19497	17.4832	10.2747	5.98437e-11	2.98022e-07	14.4491	up
KO - WT, Mouse_Model: mICD	Q8C008	Dzank1	0.86655	0.680473	1.05263	18.9061	9.54424	2.98485e-10	9.90972e-07	13.0366	up
KO - WT, Mouse_Model: mICD	O55192	Slc6a2	-1.34606	-1.68478	-1.00734	15.5959	-8.14447	7.88572e-09	1.96354e-05	10.0983	down
KO - WT, Mouse_Model: mICD	Q8VE99	Ccdc115	0.435144	0.318212	0.552077	18.0921	7.62669	2.82539e-08	5.62819e-05	8.93453	up
KO - WT, Mouse_Model: mICD	O35066	Kif3c	0.480482	0.350001	0.610962	17.1621	7.54693	3.44959e-08	5.72633e-05	8.7517	up
KO - WT, Mouse_Model: mICD	P63058	Thra	0.666575	0.477656	0.855493	17.5925	7.23124	7.66074e-08	0.00010286	8.01891	up
KO - WT, Mouse_Model: mICD	Q9JIG4	Ppp1r3f	0.432509	0.308955	0.556063	18.32	7.17425	8.85887e-08	0.00010286	7.88512	up
KO - WT, Mouse_Model: mICD	Q7TQF2	Fbxo10	0.803355	0.573259	1.03345	16.2992	7.15546	9.29462e-08	0.00010286	7.84089	up
KO - WT, Mouse_Model: mICD	Q6NZC7	Sec23ip	0.606795	0.429445	0.784146	19.4707	7.01212	1.34229e-07	0.000133692	7.502	up
KO - WT, Mouse_Model: mICD	Q9D2Q3	Paat	0.747174	0.525618	0.96873	15.7007	6.91157	1.73948e-07	0.000157502	7.26264	up
KO - WT, Mouse_Model: mICD	P14069	S100a6	0.580391	0.40244	0.758342	20.5357	6.68434	3.13792e-07	0.000260448	6.71682	up
KO - WT, Mouse_Model: mICD	Q8BGR9	Ublcp1	1.37803	0.94802	1.80803	19.0594	6.56782	4.25566e-07	0.000326049	6.43442	up
KO - WT, Mouse_Model: mICD	Q91WQ3	Yars1	-0.423048	-0.557297	-0.288799	21.1892	-6.45828	5.67447e-07	0.000403698	6.16744	down
KO - WT, Mouse_Model: mICD	Q9QZE7	Tsnax	0.729029	0.496142	0.961916	19.5866	6.41562	6.34936e-07	0.000421598	6.06309	up
KO - WT, Mouse_Model: mICD	Q80ZJ7	Snx32	0.59212	0.397053	0.787187	18.6043	6.22107	1.0623e-06	0.000661279	5.58467	up
KO - WT, Mouse_Model: mICD	P51125	Cast	-0.685386	-0.91783	-0.452942	16.1989	-6.04305	1.70633e-06	0.000947773	5.14345	down
KO - WT, Mouse_Model: mICD	Q8C796	Rcor2	0.703361	0.464764	0.941957	14.9547	6.04162	1.71284e-06	0.000947773	5.13991	up
KO - WT, Mouse_Model: mICD	Q68EF6	Begain	0.442516	0.291524	0.593508	19.9385	6.00641	1.88176e-06	0.00098644	5.05227	up
KO - WT, Mouse_Model: mICD	Q9Z1B8	Phf1	0.475694	0.310688	0.640699	16.5537	5.90837	2.4463e-06	0.00121826	4.80769	up
KO - WT, Mouse_Model: mICD	Q6P542	Abcf1	-0.346659	-0.467965	-0.225353	18.8262	-5.85678	2.80932e-06	0.00133242	4.67865	down
KO - WT, Mouse_Model: mICD	Q5U4C1	Gprasp1	0.838218	0.539305	1.13713	18.0279	5.74713	3.77208e-06	0.00170772	4.40368	up
KO - WT, Mouse_Model: mICD	Q62415	Ppp1r13b	0.407821	0.259731	0.555911	17.3177	5.64395	4.98116e-06	0.00214757	4.14409	up
KO - WT, Mouse_Model: mICD	Q9D3D0	Ttpal	-0.4315	-0.588899	-0.274101	16.4572	-5.61846	5.33574e-06	0.00214757	4.07987	down
KO - WT, Mouse_Model: mICD	Q64237	Dbh	-1.16886	-1.59551	-0.742204	14.4712	-5.61468	5.39048e-06	0.00214757	4.07034	down
KO - WT, Mouse_Model: mICD	Q6NSW3	Sphkap	0.520269	0.329546	0.710992	18.8599	5.59068	5.75139e-06	0.00220323	4.0098	up
KO - WT, Mouse_Model: mICD	Q6QD59	Bnip1	0.428886	0.270114	0.587657	19.4823	5.53616	6.66412e-06	0.00245832	3.8722	up
KO - WT, Mouse_Model: mICD	Q9CYN9	Atp6ap2	0.403624	0.25345	0.553799	19.3627	5.50833	7.18501e-06	0.00255581	3.80188	up
KO - WT, Mouse_Model: mICD	A2AP18	Plch2	0.518146	0.324244	0.712049	19.686	5.47657	7.82984e-06	0.00268915	3.72156	up
KO - WT, Mouse_Model: mICD	O70348	Dxo	0.573314	0.357912	0.788715	15.0659	5.45485	8.304e-06	0.00273692	3.66661	up
KO - WT, Mouse_Model: mICD	P52734	Fgd1	0.497109	0.310016	0.684202	15.7255	5.44543	8.51853e-06	0.00273692	3.64278	up
KO - WT, Mouse_Model: mICD	Q9D164	Fxyd6	1.10849	0.681446	1.53554	16.2106	5.31983	1.1973e-05	0.0037266	3.32456	up
KO - WT, Mouse_Model: mICD	Q9JIZ0	Cml1	-0.499448	-0.69441	-0.304487	17.1476	-5.25027	1.44609e-05	0.00436457	3.14802	down
KO - WT, Mouse_Model: mICD	Q9WUD1	Stub1	0.356764	0.214355	0.499172	20.3664	5.13433	1.98144e-05	0.00580445	2.85348	up
KO - WT, Mouse_Model: mICD	Q9QZQ8	Macroh2a1	0.430118	0.257693	0.602544	23.2395	5.11242	2.103e-05	0.00582516	2.79779	up
KO - WT, Mouse_Model: mICD	Q8CFP6	Dnajc27	0.544753	0.326102	0.763403	15.3482	5.10608	2.13955e-05	0.00582516	2.78168	up
KO - WT, Mouse_Model: mICD	Q9QYK9	Pnck	0.970432	0.580606	1.36026	17.2977	5.10191	2.16396e-05	0.00582516	2.77107	up
KO - WT, Mouse_Model: mICD	Q69ZX8	Ablim3	0.625706	0.373124	0.878289	16.2277	5.07699	2.31563e-05	0.0060694	2.70771	up
KO - WT, Mouse_Model: mICD	D3YXJ0	Dgkh	0.617587	0.367634	0.86754	20.1976	5.06383	2.4e-05	0.00612922	2.67424	up
KO - WT, Mouse_Model: mICD	O89029	Matn4	0.516648	0.306229	0.727067	18.3434	5.03209	2.61636e-05	0.00651475	2.59351	up
KO - WT, Mouse_Model: mICD	Q91WG8	Gne	0.376647	0.222577	0.530716	17.588	5.01021	2.77675e-05	0.00674548	2.53786	up
KO - WT, Mouse_Model: mICD	Q3UHL1	Camkv	0.753469	0.443153	1.06378	23.1045	4.97622	3.04565e-05	0.00705502	2.45141	up
KO - WT, Mouse_Model: mICD	Q9ESF1	Otof	1.83309	1.07813	2.58805	14.8559	4.9762	3.04584e-05	0.00705502	2.45135	up
KO - WT, Mouse_Model: mICD	Q99L88	Sntb1	0.450641	0.262908	0.638374	17.8883	4.9196	3.55277e-05	0.00804218	2.30737	up
KO - WT, Mouse_Model: mICD	Q3UUQ7	Pgap1	0.62883	0.361494	0.896165	18.7227	4.82076	4.64849e-05	0.0100353	2.05599	up
KO - WT, Mouse_Model: mICD	B2RQC6	Cad	0.374748	0.215217	0.53428	19.15	4.81429	4.73101e-05	0.0100353	2.03953	up
KO - WT, Mouse_Model: mICD	P60898	Polr2i	0.472306	0.270936	0.673676	18.4571	4.80692	4.82672e-05	0.0100353	2.02081	up
KO - WT, Mouse_Model: mICD	Q8CGV2	Tph2	-0.949163	-1.3539	-0.544421	17.0521	-4.8062	4.83627e-05	0.0100353	2.01896	down
KO - WT, Mouse_Model: mICD	Q3UDK1	Trafd1	0.39432	0.225695	0.562945	17.8412	4.79255	5.01918e-05	0.0102023	1.98425	up
KO - WT, Mouse_Model: mICD	Q6IR34	Gpsm1	0.403051	0.230035	0.576068	19.8557	4.77432	5.27419e-05	0.0105062	1.93791	up
KO - WT, Mouse_Model: mICD	Q8C3S2	Tango6	0.855803	0.485839	1.22577	13.2047	4.74082	5.777e-05	0.0108108	1.85278	up
KO - WT, Mouse_Model: mICD	Q8BU85	Msrb3	-0.949195	-1.35983	-0.538562	12.9492	-4.73741	5.83082e-05	0.0108108	1.84411	down
KO - WT, Mouse_Model: mICD	Q7TMR0	Prcp	-0.403474	-0.57805	-0.228898	17.7093	-4.73663	5.84322e-05	0.0108108	1.84212	down
KO - WT, Mouse_Model: mICD	O88643	Pak1	-0.353905	-0.50707	-0.20074	22.7435	-4.73549	5.8613e-05	0.0108108	1.83923	down
KO - WT, Mouse_Model: mICD	Q69ZS7	Hbs1l	-0.468001	-0.67195	-0.264053	17.7779	-4.7029	6.40422e-05	0.0114689	1.75642	down
KO - WT, Mouse_Model: mICD	Q6PHZ8	Kcnip4	0.472749	0.266621	0.678878	19.0588	4.70037	6.44838e-05	0.0114689	1.75	up
KO - WT, Mouse_Model: mICD	P32921	Wars1	-0.373544	-0.536784	-0.210304	21.1864	-4.6898	6.63622e-05	0.0115452	1.72316	down
KO - WT, Mouse_Model: mICD	P25233	Ndn	0.816853	0.459208	1.1745	15.7593	4.68091	6.79854e-05	0.0115452	1.70057	up
KO - WT, Mouse_Model: mICD	Q99KP3	Cryl1	0.412566	0.231846	0.593285	20.8391	4.67872	6.83903e-05	0.0115452	1.69502	up
KO - WT, Mouse_Model: mICD	Q8VEH5	Epm2aip1	-0.42476	-0.611389	-0.23813	20.6552	-4.66447	7.10904e-05	0.0117107	1.65883	down
KO - WT, Mouse_Model: mICD	Q9WTR6	Slc7a11	0.689058	0.38599	0.992127	18.6305	4.65966	7.20251e-05	0.0117107	1.64662	up
KO - WT, Mouse_Model: mICD	P27641	Xrcc5	0.439286	0.245824	0.632748	16.7336	4.65362	7.32155e-05	0.0117107	1.6313	up
KO - WT, Mouse_Model: mICD	Q8BME9	Cbln4	-0.916047	-1.31985	-0.512247	19.0349	-4.64933	7.40739e-05	0.0117107	1.62041	down
KO - WT, Mouse_Model: mICD	Q61823	Pdcd4	0.492495	0.274092	0.710899	17.4495	4.62149	7.98914e-05	0.0124331	1.54975	up
KO - WT, Mouse_Model: mICD	P27671	Rasgrf1	0.442989	0.246249	0.639729	17.9794	4.61466	8.13861e-05	0.0124709	1.53243	up
KO - WT, Mouse_Model: mICD	P97401	Frzb	-0.777832	-1.12396	-0.431709	15.8353	-4.60568	8.33941e-05	0.0125849	1.50966	down
KO - WT, Mouse_Model: mICD	Q80YX1	Tnc	0.542469	0.298482	0.786455	18.8185	4.55667	9.52587e-05	0.0141608	1.38538	up
KO - WT, Mouse_Model: mICD	Q8CI70	Lrrc20	0.374589	0.205747	0.543431	18.8391	4.54688	9.78221e-05	0.0143166	1.36057	up
KO - WT, Mouse_Model: mICD	Q9DBT5	Ampd2	0.408077	0.223935	0.59222	20.1911	4.54179	9.91813e-05	0.0143166	1.34768	up
KO - WT, Mouse_Model: mICD	Q9D8W5	Psmd12	0.320607	0.175705	0.465508	20.6107	4.53459	0.000101137	0.0143904	1.32944	up
KO - WT, Mouse_Model: mICD	Q91YJ3	Thyn1	0.275053	0.15006	0.400046	18.342	4.50993	0.00010813	0.0151602	1.267	up
KO - WT, Mouse_Model: mICD	Q8K3I9	Glcci1	-0.368465	-0.536168	-0.200763	18.22	-4.50294	0.0001102	0.0151602	1.24929	down
KO - WT, Mouse_Model: mICD	Q5M956	Kctd1	0.495255	0.269693	0.720817	17.5338	4.49989	0.000111114	0.0151602	1.24157	up
KO - WT, Mouse_Model: mICD	Q91XI1	Dus3l	0.386129	0.209712	0.562546	18.4915	4.48571	0.000115466	0.0155412	1.20569	up
KO - WT, Mouse_Model: mICD	Q8VCW8	Acsf2	0.26548	0.143831	0.38713	21.3016	4.47261	0.000119638	0.0158879	1.17255	up
KO - WT, Mouse_Model: mICD	Q5U4C3	Scaf1	0.457378	0.247205	0.66755	16.9929	4.46003	0.000123784	0.0160798	1.14073	up
KO - WT, Mouse_Model: mICD	Q91WC3	Acsl6	-0.439851	-0.64204	-0.237661	22.3341	-4.45846	0.000124312	0.0160798	1.13676	down
KO - WT, Mouse_Model: mICD	Q9R1V7	Adam23	-0.470007	-0.686394	-0.25362	21.1281	-4.45157	0.000126654	0.0161728	1.11934	down
KO - WT, Mouse_Model: mICD	P28658	Atxn10	0.38964	0.209964	0.569316	20.3302	4.44439	0.00012914	0.0162814	1.10119	up
KO - WT, Mouse_Model: mICD	Q61699	Hsph1	-0.392211	-0.573476	-0.210945	21.3584	-4.43449	0.000132648	0.0165147	1.07617	down
KO - WT, Mouse_Model: mICD	Q91Z69	Srgap1	0.260186	0.139324	0.381048	19.6677	4.41197	0.000140984	0.0173359	1.01927	up
KO - WT, Mouse_Model: mICD	Q8C0M0	Wdr59	0.733833	0.392514	1.07515	16.3515	4.40632	0.000143155	0.0173881	1.00501	up
KO - WT, Mouse_Model: mICD	P21278	Gna11	0.363459	0.194138	0.53278	22.0463	4.3993	0.000145899	0.0174937	0.987292	up
KO - WT, Mouse_Model: mICD	Q9JIQ3	Diablo	-0.422433	-0.61959	-0.225276	17.3979	-4.39121	0.000149127	0.0174937	0.966869	down
KO - WT, Mouse_Model: mICD	Q9CXS4	Cenpv	0.272466	0.145269	0.399662	21.1151	4.39011	0.00014957	0.0174937	0.9641	up
KO - WT, Mouse_Model: mICD	Q9D820	Prorsd1	0.657084	0.34969	0.964477	21.746	4.38092	0.000153334	0.0174937	0.94091	up
KO - WT, Mouse_Model: mICD	Q8R1B5	Cplx3	-0.413218	-0.606648	-0.219787	16.6767	-4.37817	0.000154478	0.0174937	0.933971	down
KO - WT, Mouse_Model: mICD	Q8VE19	Mios	0.31141	0.16563	0.457191	18.7849	4.37797	0.000154563	0.0174937	0.933458	up
KO - WT, Mouse_Model: mICD	Q7TNG8	Ldhd	-0.407606	-0.5993	-0.215911	16.756	-4.35781	0.000163216	0.0182655	0.882631	down
KO - WT, Mouse_Model: mICD	Q8VE73	Cul7	0.4297	0.227291	0.632108	16.7435	4.35087	0.00016631	0.0184049	0.865113	up
KO - WT, Mouse_Model: mICD	P35363	Htr2a	-0.962347	-1.41905	-0.505644	13.4354	-4.31854	0.000181481	0.0198632	0.783675	down
KO - WT, Mouse_Model: mICD	Q8CIG8	Prmt5	0.336907	0.176703	0.497111	20.3305	4.30997	0.000185728	0.0201071	0.762101	up
KO - WT, Mouse_Model: mICD	Q9WTP2	Spry4	-0.433926	-0.641412	-0.226441	15.2365	-4.28615	0.000198056	0.0212111	0.70217	down
KO - WT, Mouse_Model: mICD	P28667	Marcksl1	0.877189	0.457237	1.29714	20.492	4.28087	0.000200898	0.0212866	0.688884	up
KO - WT, Mouse_Model: mICD	O08605	Mknk1	-0.283621	-0.419793	-0.147449	16.0992	-4.26864	0.000207633	0.0214751	0.658139	down
KO - WT, Mouse_Model: mICD	Q9Z1F9	Uba2	0.377341	0.196138	0.558545	20.774	4.26783	0.000208087	0.0214751	0.656103	up
KO - WT, Mouse_Model: mICD	Q8CDG3	Vcpip1	0.313699	0.162924	0.464475	20.636	4.26404	0.000210222	0.0214751	0.646587	up
KO - WT, Mouse_Model: mICD	Q60952	Cep250	0.532811	0.276608	0.789014	14.2458	4.26214	0.000211301	0.0214751	0.641812	up
KO - WT, Mouse_Model: mICD	Q3TMH2	Scrn3	-0.403812	-0.599444	-0.208181	19.662	-4.23038	0.00023018	0.0231575	0.562042	down
KO - WT, Mouse_Model: mICD	O08992	Sdcbp	-0.28786	-0.428018	-0.147701	19.5762	-4.20921	0.00024368	0.0240555	0.508929	down
KO - WT, Mouse_Model: mICD	P70213	Fv1	-0.631255	-0.93882	-0.32369	13.7079	-4.20636	0.000245553	0.0240555	0.501797	down
KO - WT, Mouse_Model: mICD	Q8VCH6	Dhcr24	-0.645608	-0.960256	-0.330959	15.8045	-4.20516	0.000246351	0.0240555	0.498771	down
KO - WT, Mouse_Model: mICD	O70400	Pdlim1	-0.423772	-0.631071	-0.216472	18.6993	-4.1896	0.00025688	0.02484	0.459781	down
KO - WT, Mouse_Model: mICD	Q9D1J3	Sarnp	0.338339	0.17265	0.504027	20.9133	4.18503	0.000260059	0.0249057	0.44832	up
KO - WT, Mouse_Model: mICD	Q6PD29	Znf513	0.886784	0.451838	1.32173	13.1449	4.17851	0.000264655	0.0251045	0.432	up
KO - WT, Mouse_Model: mICD	Q9EPQ8	Tcf20	0.358879	0.182478	0.535281	16.6506	4.1695	0.000271142	0.0254771	0.409446	up
KO - WT, Mouse_Model: mICD	Q91WG7	Dgkg	0.692639	0.350887	1.03439	19.2216	4.1537	0.0002829	0.0263335	0.369908	up
KO - WT, Mouse_Model: mICD	O55203	Ldb2	0.607277	0.306054	0.9085	15.751	4.13178	0.000300053	0.0275017	0.315096	up
KO - WT, Mouse_Model: mICD	P08030	Aprt	0.394305	0.198667	0.589943	18.8155	4.13064	0.000300972	0.0275017	0.312247	up
KO - WT, Mouse_Model: mICD	P38585	Ttl	-0.429645	-0.645039	-0.21425	19.2247	-4.08802	0.000337413	0.0302789	0.205867	down
KO - WT, Mouse_Model: mICD	P97792	Cxadr	0.629286	0.31378	0.944792	17.9993	4.08771	0.000337702	0.0302789	0.20507	up
KO - WT, Mouse_Model: mICD	Q7TPB0	Plppr3	0.554627	0.276261	0.832994	18.1336	4.08341	0.00034161	0.0302789	0.194361	up
KO - WT, Mouse_Model: mICD	Q9CZG9	Pdzd11	0.250421	0.124621	0.376221	18.3616	4.07971	0.000345018	0.0302789	0.185126	up
KO - WT, Mouse_Model: mICD	Q60943	Il17ra	-0.378915	-0.569375	-0.188456	15.2478	-4.07735	0.000347199	0.0302789	0.17926	down
KO - WT, Mouse_Model: mICD	Q9D7B6	Acad8	0.428231	0.212793	0.64367	20.3272	4.07374	0.000350571	0.0302789	0.170269	up
KO - WT, Mouse_Model: mICD	P11862	Gas2	-0.646394	-0.971764	-0.321024	16.325	-4.07154	0.000352646	0.0302789	0.164778	down
KO - WT, Mouse_Model: mICD	P56376	Acyp1	-0.365817	-0.550226	-0.181408	22.299	-4.06556	0.000358338	0.0303964	0.149881	down
KO - WT, Mouse_Model: mICD	Q9JHR9	Nrip2	0.310862	0.154084	0.467639	17.3698	4.06371	0.000360117	0.0303964	0.145272	up
KO - WT, Mouse_Model: mICD	Q9D7V9	Naaa	0.412405	0.20409	0.62072	18.5987	4.05735	0.0003663	0.0304119	0.129437	up
KO - WT, Mouse_Model: mICD	P48318	Gad1	-0.327218	-0.492548	-0.161888	21.0312	-4.05625	0.000367383	0.0304119	0.126691	down
KO - WT, Mouse_Model: mICD	Q9QZC2	Plxnc1	0.676522	0.334525	1.01852	18.7721	4.05414	0.000369462	0.0304119	0.12144	up
KO - WT, Mouse_Model: mICD	Q9D8C6	Med11	0.447904	0.221171	0.674637	15.8012	4.04864	0.000374937	0.0306086	0.107758	up
KO - WT, Mouse_Model: mICD	Q64525	Hist2h2bb	0.28367	0.139966	0.427374	26.5102	4.0456	0.000377998	0.0306086	0.100195	up
KO - WT, Mouse_Model: mICD	Q3UFQ8	Carmil3	0.702721	0.345051	1.06039	13.6568	4.0266	0.000397699	0.0317238	0.0529461	up
KO - WT, Mouse_Model: mICD	P16460	Ass1	0.480214	0.23577	0.724658	22.499	4.02619	0.00039814	0.0317238	0.0519148	up
KO - WT, Mouse_Model: mICD	P13634	Ca1	0.588098	0.28816	0.888035	20.0744	4.01844	0.00040647	0.0321305	0.0326607	up
KO - WT, Mouse_Model: mICD	Q9Z129	Recql	0.584605	0.285259	0.883951	14.4906	4.00247	0.000424183	0.0328203	-0.00699496	up
KO - WT, Mouse_Model: mICD	P53995	Anapc1	0.361287	0.176261	0.546313	18.537	4.00183	0.000424914	0.0328203	-0.00859493	up
KO - WT, Mouse_Model: mICD	P56481	Cckbr	0.760774	0.371144	1.1504	14.6388	4.00168	0.000425083	0.0328203	-0.00896401	up
KO - WT, Mouse_Model: mICD	Q70FJ1	Akap9	0.477353	0.232264	0.722441	16.6387	3.99168	0.000436588	0.0332417	-0.0337893	up
KO - WT, Mouse_Model: mICD	A2A6Q5	Cdc27	0.422723	0.205579	0.639866	14.2644	3.98977	0.000438818	0.0332417	-0.0385237	up
KO - WT, Mouse_Model: mICD	Q99LJ0	Cttnbp2nl	0.410897	0.19975	0.622044	16.3089	3.98829	0.000440553	0.0332417	-0.0421902	up
KO - WT, Mouse_Model: mICD	Q61578	Fdxr	0.223581	0.108592	0.338569	19.4829	3.98491	0.000444546	0.0332908	-0.0505758	up
KO - WT, Mouse_Model: mICD	Q8JZS7	Hmgcll1	0.473877	0.229791	0.717963	15.9669	3.97888	0.000451753	0.0335781	-0.0655223	up
KO - WT, Mouse_Model: mICD	P63166	Sumo1	0.500643	0.242517	0.75877	19.8716	3.97498	0.000456483	0.0336783	-0.075202	up
KO - WT, Mouse_Model: mICD	Q8VHN8	Nudt16l1	0.377801	0.182519	0.573082	17.6598	3.96497	0.000468822	0.0340185	-0.0999839	up
KO - WT, Mouse_Model: mICD	Q9WU12	Snurf	1.29708	0.626467	1.96769	12.946	3.96401	0.000470027	0.0340185	-0.10237	up
KO - WT, Mouse_Model: mICD	Q8BG18	Necab1	0.635682	0.306744	0.96462	19.3516	3.96064	0.000474269	0.0340185	-0.110718	up
KO - WT, Mouse_Model: mICD	Q9WUA5	Epm2a	0.568514	0.274304	0.862724	17.1671	3.96025	0.000474756	0.0340185	-0.11167	up
KO - WT, Mouse_Model: mICD	P99026	Psmb4	0.396022	0.190756	0.601289	22.4718	3.95403	0.000482692	0.0343401	-0.127072	up
KO - WT, Mouse_Model: mICD	Q08331	Calb2	0.913585	0.438541	1.38863	21.3787	3.94143	0.00049917	0.035205	-0.158253	up
KO - WT, Mouse_Model: mICD	Q9QZ09	Phtf1	-0.441696	-0.671532	-0.21186	13.8813	-3.93862	0.000502922	0.035205	-0.165207	down
KO - WT, Mouse_Model: mICD	Q62226	Shh	-0.954957	-1.45211	-0.457808	14.5032	-3.93673	0.000505453	0.035205	-0.169871	down
KO - WT, Mouse_Model: mICD	Q8K3E5	Ahi1	1.18489	0.567128	1.80266	17.2058	3.93092	0.000513332	0.0355054	-0.184234	up
KO - WT, Mouse_Model: mICD	Q60634	Flot2	0.379507	0.181457	0.577557	20.8876	3.9272	0.000518443	0.035508	-0.193436	up
KO - WT, Mouse_Model: mICD	Q66T02	Plekhg5	0.31967	0.152763	0.486578	17.347	3.92524	0.000521156	0.035508	-0.198282	up
KO - WT, Mouse_Model: mICD	Q7TNE1	Sugct	0.433999	0.207277	0.66072	16.3204	3.92315	0.000524065	0.035508	-0.20345	up
KO - WT, Mouse_Model: mICD	P56392	Cox7a1	-0.599492	-0.913115	-0.285869	17.1208	-3.91755	0.000531922	0.0357969	-0.217269	down
KO - WT, Mouse_Model: mICD	Q8CDN6	Txnl1	0.371646	0.175955	0.567338	21.606	3.89221	0.000568992	0.0380346	-0.279808	up
KO - WT, Mouse_Model: mICD	Q91WG4	Elp2	0.306988	0.145058	0.468918	18.649	3.88538	0.000579407	0.0382206	-0.296642	up
KO - WT, Mouse_Model: mICD	O35226	Psmd4	0.269509	0.12725	0.411768	21.5264	3.88268	0.000583579	0.0382206	-0.303302	up
KO - WT, Mouse_Model: mICD	Q3V384	Afg1l	-0.335531	-0.512689	-0.158373	18.6309	-3.8816	0.000585257	0.0382206	-0.305966	down
KO - WT, Mouse_Model: mICD	Q68EF8	Rapgefl1	0.52868	0.249178	0.808182	17.7214	3.87657	0.000593128	0.0382206	-0.318362	up
KO - WT, Mouse_Model: mICD	Q6ZQ82	Arhgap26	0.319046	0.150335	0.487758	20.1133	3.87568	0.000594531	0.0382206	-0.320554	up
KO - WT, Mouse_Model: mICD	Q61107	Gbp4	-0.369613	-0.565073	-0.174153	15.6594	-3.87551	0.000594799	0.0382206	-0.320973	down
KO - WT, Mouse_Model: mICD	Q923D2	Blvrb	0.322245	0.15162	0.49287	21.2173	3.87064	0.000602529	0.0384692	-0.332954	up
KO - WT, Mouse_Model: mICD	E9PUQ8	Dgkd	0.253204	0.118793	0.387616	19.0679	3.86077	0.000618524	0.0391357	-0.357261	up
KO - WT, Mouse_Model: mICD	P70206	Plxna1	0.422219	0.198006	0.646432	20.33	3.85937	0.000620827	0.0391357	-0.360709	up
KO - WT, Mouse_Model: mICD	Q8CC86	Naprt	0.341809	0.160031	0.523588	18.0163	3.85372	0.000630194	0.0394763	-0.3746	up
KO - WT, Mouse_Model: mICD	Q6ZPR4	Kcnt1	-0.353399	-0.54156	-0.165238	17.2232	-3.84924	0.000637724	0.039593	-0.385618	down
KO - WT, Mouse_Model: mICD	Q8CFI7	Polr2b	0.293636	0.13724	0.450032	18.047	3.84789	0.000640007	0.039593	-0.388931	up
KO - WT, Mouse_Model: mICD	P62196	Psmc5	0.280349	0.130527	0.430171	21.2664	3.83498	0.000662283	0.0404761	-0.420662	up
KO - WT, Mouse_Model: mICD	Q9Z0R9	Fads2	0.420521	0.195786	0.645257	17.7754	3.8349	0.00066241	0.0404761	-0.420839	up
KO - WT, Mouse_Model: mICD	Q9QUR8	Sema7a	-0.688375	-1.05661	-0.320144	19.2198	-3.83127	0.000668812	0.0406181	-0.429758	down
KO - WT, Mouse_Model: mICD	Q9QXV0	Pcsk1n	0.573022	0.26619	0.879853	22.5932	3.82746	0.000675602	0.0407818	-0.439124	up
KO - WT, Mouse_Model: mICD	Q9QXY7	Xk	-0.370653	-0.569532	-0.171775	16.3327	-3.8196	0.000689794	0.041342	-0.458397	down
KO - WT, Mouse_Model: mICD	Q8BKH7	Mapkap1	0.271327	0.125671	0.416983	16.8541	3.81772	0.000693236	0.041342	-0.463012	up
KO - WT, Mouse_Model: mICD	Q80V91	Dtx3	0.317641	0.147023	0.488258	19.3636	3.8155	0.000697335	0.041342	-0.468477	up
KO - WT, Mouse_Model: mICD	Q9CPV9	P2ry12	0.379073	0.175256	0.58289	19.4056	3.81172	0.000704343	0.0415104	-0.477746	up
KO - WT, Mouse_Model: mICD	Q8BK03	Miga2	-0.377461	-0.58058	-0.174342	18.1398	-3.80856	0.000710248	0.0416122	-0.485485	down
KO - WT, Mouse_Model: mICD	Q5STE3	Fstl4	-0.493168	-0.758826	-0.227511	14.6739	-3.80462	0.000717682	0.0416711	-0.495136	down
KO - WT, Mouse_Model: mICD	P97291	Cdh8	0.53412	0.246325	0.821914	17.669	3.8036	0.000719622	0.0416711	-0.497638	up
KO - WT, Mouse_Model: mICD	Q6PGA0	Rcor3	0.358491	0.164469	0.552514	15.9446	3.78674	0.000752425	0.0433188	-0.538944	up
KO - WT, Mouse_Model: mICD	Q99KK2	Cmas	0.516247	0.236179	0.796316	19.5859	3.77775	0.000770498	0.044082	-0.560935	up
KO - WT, Mouse_Model: mICD	Q61696	Hspa1a	-0.456777	-0.704947	-0.208606	16.1484	-3.77219	0.000781898	0.044082	-0.574541	down
KO - WT, Mouse_Model: mICD	Q80ZK9	Wdtc1	0.490916	0.223978	0.757855	15.722	3.76908	0.000788327	0.044082	-0.582125	up
KO - WT, Mouse_Model: mICD	O88910	Mpp3	-0.281862	-0.435146	-0.128579	19.6206	-3.7686	0.000789327	0.044082	-0.5833	down
KO - WT, Mouse_Model: mICD	O55022	Pgrmc1	0.407014	0.185539	0.628488	23.1198	3.76638	0.000793959	0.044082	-0.588719	up
KO - WT, Mouse_Model: mICD	P23475	Xrcc6	0.359374	0.163819	0.554929	15.9986	3.76631	0.000794111	0.044082	-0.588896	up
KO - WT, Mouse_Model: mICD	P14824	Anxa6	-0.351598	-0.542984	-0.160213	22.8238	-3.7651	0.000796663	0.044082	-0.591868	down
KO - WT, Mouse_Model: mICD	B2RX12	Abcc3	0.349555	0.158965	0.540145	20.1067	3.75884	0.000809921	0.0445681	-0.607155	up
KO - WT, Mouse_Model: mICD	O55026	Entpd2	0.401646	0.18243	0.620862	20.1837	3.75501	0.000818148	0.0447734	-0.616513	up
KO - WT, Mouse_Model: mICD	Q3TYD6	Lmtk2	-0.283616	-0.438521	-0.128711	17.9609	-3.75236	0.000823878	0.0448406	-0.622976	down
KO - WT, Mouse_Model: mICD	Q9JJV4	Cacng4	2.03568	0.923132	3.14822	13.7268	3.74999	0.000829037	0.0448445	-0.628756	up
KO - WT, Mouse_Model: mICD	Q4VAE3	Tmem65	-0.258266	-0.399482	-0.11705	22.6359	-3.7482	0.000832956	0.0448445	-0.633122	down
KO - WT, Mouse_Model: mICD	Q8BX10	Pgam5	0.355101	0.1607	0.549502	21.6679	3.74362	0.000843078	0.0451455	-0.644306	up
KO - WT, Mouse_Model: mICD	P21661	Pcsk2	0.314024	0.141738	0.486311	19.5367	3.73551	0.000861274	0.0455481	-0.664074	up
KO - WT, Mouse_Model: mICD	P29699	Ahsg	-0.398561	-0.617273	-0.17985	19.4434	-3.73475	0.000863004	0.0455481	-0.665931	down
KO - WT, Mouse_Model: mICD	Q499X9	Mars2	-0.249845	-0.386969	-0.11272	18.0108	-3.73418	0.000864316	0.0455481	-0.667338	down
KO - WT, Mouse_Model: mICD	Q8BHL5	Elmo2	0.350075	0.157704	0.542446	19.7824	3.72959	0.000874819	0.0458589	-0.678518	up
KO - WT, Mouse_Model: mICD	Q61074	Ppm1g	0.261194	0.117285	0.405103	18.8513	3.71976	0.000897735	0.0468138	-0.70245	up
KO - WT, Mouse_Model: mICD	E9Q7G0	Numa1	0.49273	0.220583	0.764877	18.3244	3.7106	0.000919642	0.0476017	-0.724759	up
KO - WT, Mouse_Model: mICD	Q99PP7	Trim33	0.287323	0.128578	0.446067	17.3221	3.70946	0.000922402	0.0476017	-0.727532	up
KO - WT, Mouse_Model: mICD	Q8BZA9	Tigar	-0.351679	-0.546278	-0.15708	19.6996	-3.70377	0.000936295	0.0478614	-0.741363	down
KO - WT, Mouse_Model: mICD	Q9JJF0	Nap1l5	0.715885	0.319617	1.11215	16.168	3.70248	0.000939474	0.0478614	-0.744498	up
KO - WT, Mouse_Model: mICD	Q8BP56	Pgghg	0.347597	0.155114	0.54008	15.8724	3.70103	0.000943072	0.0478614	-0.748035	up
KO - WT, Mouse_Model: mICD	Q80YT7	Pde4dip	0.39487	0.176124	0.613617	16.4167	3.69959	0.000946655	0.0478614	-0.751543	up
KO - WT, Mouse_Model: mICD	Q64010	Crk	0.33421	0.148892	0.519528	19.4798	3.69607	0.000955431	0.0480289	-0.760079	up
KO - WT, Mouse_Model: mICD	Q9JLC4	Sorcs1	-0.365057	-0.567571	-0.162543	16.9957	-3.69441	0.000959615	0.0480289	-0.76412	down
KO - WT, Mouse_Model: mICD	Q9DBS2	Tprg1l	0.41701	0.184324	0.649695	20.9592	3.67296	0.00101522	0.0499708	-0.816209	up
KO - WT, Mouse_Model: mICD	Q8C170	Myo9a	0.41351	0.182767	0.644252	17.3369	3.6728	0.00101564	0.0499708	-0.816598	up
KO - WT, Mouse_Model: mICD	Q9JLZ8	Sigirr	-0.596644	-0.92965	-0.263639	13.8401	-3.67201	0.00101775	0.0499708	-0.818516	down
KO - WT, Mouse_Model: mICD	Q8VE11	Mtmr6	-0.258456	-0.402718	-0.114193	17.1734	-3.67173	0.00101848	0.0499708	-0.819177	down
KO - WT, Mouse_Model: Ube3aKO	O08759	Ube3a	-4.48242	-4.66987	-4.29497	17.9165	-49.0079	1.90331e-28	1.8957e-24	34.3988	down
KO - WT, Mouse_Model: Ube3aKO	Q4U2R1	Herc2	1.30042	1.1017	1.49913	17.4832	13.4117	1.24439e-13	6.19707e-10	18.8558	up
KO - WT, Mouse_Model: Ube3aKO	Q8C008	Dzank1	0.850936	0.66486	1.03701	18.9061	9.37227	4.40129e-10	1.46123e-06	12.3282	up
KO - WT, Mouse_Model: Ube3aKO	Q91WQ3	Yars1	-0.573367	-0.707616	-0.439118	21.1892	-8.75306	1.84008e-09	4.5818e-06	11.1089	down
KO - WT, Mouse_Model: Ube3aKO	O35066	Kif3c	0.539358	0.408878	0.669839	17.1621	8.4717	3.58413e-09	7.13959e-06	10.5343	up
KO - WT, Mouse_Model: Ube3aKO	Q6NZC7	Sec23ip	0.624504	0.447154	0.801854	19.4707	7.21675	7.9487e-08	0.000131948	7.81678	up
KO - WT, Mouse_Model: Ube3aKO	Q9D2Q3	Paat	0.726252	0.504696	0.947808	15.7007	6.71804	2.87403e-07	0.00040762	6.67034	up
KO - WT, Mouse_Model: Ube3aKO	Q8BGR9	Ublcp1	1.39906	0.969053	1.82907	19.0594	6.66807	3.27405e-07	0.00040762	6.55357	up
KO - WT, Mouse_Model: Ube3aKO	Q7TQF2	Fbxo10	0.715484	0.485388	0.94558	16.2992	6.3728	7.10875e-07	0.000786702	5.85697	up
KO - WT, Mouse_Model: Ube3aKO	P14069	S100a6	0.532777	0.354826	0.710728	20.5357	6.13598	1.33191e-06	0.00132658	5.29066	up
KO - WT, Mouse_Model: Ube3aKO	Q5U4C1	Gprasp1	0.833933	0.53502	1.13285	18.0279	5.71775	4.08256e-06	0.00369657	4.27623	up
KO - WT, Mouse_Model: Ube3aKO	P32921	Wars1	-0.448863	-0.612103	-0.285623	21.1864	-5.63542	5.09712e-06	0.00423061	4.07467	down
KO - WT, Mouse_Model: Ube3aKO	Q6NSW3	Sphkap	0.503563	0.31284	0.694285	18.8599	5.41116	9.34712e-06	0.00716133	3.52322	up
KO - WT, Mouse_Model: Ube3aKO	Q8CFP6	Dnajc27	0.553463	0.334812	0.772113	15.3482	5.18772	1.71382e-05	0.0121926	2.97096	up
KO - WT, Mouse_Model: Ube3aKO	Q5SQY2	Bod1	0.37626	0.215301	0.537218	16.2302	4.79084	5.04247e-05	0.033482	1.98631	up
KO - WT, Mouse_Model: Ube3aKO	Q7TSH4	Ccp110	0.509395	0.288842	0.729949	15.3705	4.73347	5.8936e-05	0.0366877	1.8439	up
KO - WT, Mouse_Model: Ube3aKO	Q9Z2X2	Psmd10	-0.443267	-0.636378	-0.250156	17.0556	-4.70432	6.37945e-05	0.0373761	1.77157	down
KO - WT, Mouse_Model: Ube3aKO	Q6QD59	Bnip1	0.35713	0.198359	0.515902	19.4823	4.60993	8.24382e-05	0.0447646	1.53747	up
KO - WT, Mouse_Model: Ube3aKO	Q9WUP7	Uchl5	0.575119	0.318714	0.831523	20.4202	4.59695	8.53942e-05	0.0447646	1.5053	up

## Sheet: DIAProt_Dataset_1_Pathways
Gene Ontology	Contrast	GeneSet	NGenes	Direction	Correlation	PValueCor1pct	FDRCor1pct	ScoreCor1pct	ContributingGenes
GO:CC	KO - WT, Mouse_Model: mICD	GOCC_PROTEASOME_ACCESSORY_COMPLEX	23	Up	0.01	8.96849e-09	8.92365e-06	8.04728	Psmd12(4.53),Psmd4(3.88),Psmc5(3.83),Psmd13(3.61),Psme1(3.18),Psmc1(3.16),Psme2(3.12),Psmc2(2.68),Adrm1(2.62),Psmd8(2.52),Psmd6(2.51),Psmc4(2.50),Psmd5(2.16),Psmc6(1.94),Psmd1(1.93),Psmd3(1.54),Psmd9(1.49),Psmd11(1.40),Psmd2(0.86),Psmd14(0.78),Psmc3(0.75),Psmd7(0.59),Psme3(0.19)
GO:CC	KO - WT, Mouse_Model: mICD	GOCC_PROTEASOME_REGULATORY_PARTICLE	19	Up	0.01	8.32402e-08	4.1412e-05	7.07967	Psmd12(4.53),Psmd4(3.88),Psmc5(3.83),Psmd13(3.61),Psmc1(3.16),Psmc2(2.68),Adrm1(2.62),Psmd8(2.52),Psmd6(2.51),Psmc4(2.50),Psmc6(1.94),Psmd1(1.93),Psmd3(1.54),Psmd9(1.49),Psmd11(1.40),Psmd2(0.86),Psmd14(0.78),Psmc3(0.75),Psmd7(0.59)
GO:CC	KO - WT, Mouse_Model: mICD	GOCC_PROTEASOME_REGULATORY_PARTICLE_BASE_SUBCOMPLEX	9	Up	0.01	4.3606e-05	0.0114384	4.36045	Psmd4(3.88),Psmc5(3.83),Psmc1(3.16),Psmc2(2.68),Psmc4(2.50),Psmc6(1.94),Psmd1(1.93),Psmd2(0.86),Psmc3(0.75)
GO:CC	KO - WT, Mouse_Model: mICD	GOCC_SEH1_ASSOCIATED_COMPLEX	8	Up	0.01	4.59833e-05	0.0114384	4.3374	Wdr59(4.41),Mios(4.38),Nprl3(3.37),Seh1l(2.77),Depdc5(2.69),Nprl2(2.54),Sec13(-1.15),Wdr24(1.01)
GO:CC	KO - WT, Mouse_Model: mICD	GOCC_PROTEASOME_REGULATORY_PARTICLE_LID_SUBCOMPLEX	7	Up	0.01	0.000213468	0.0424801	3.67067	Psmd12(4.53),Psmd13(3.61),Adrm1(2.62),Psmd8(2.52),Psmd3(1.54),Psmd11(1.40),Psmd14(0.78)
GO:CC	KO - WT, Mouse_Model: mICD	GOCC_PROTON_TRANSPORTING_V_TYPE_ATPASE_COMPLEX	18	Up	0.01	0.000446183	0.0640728	3.35049	Ccdc115(7.63),Atp6ap2(5.51),Tmem199(2.81),Atp6v1b2(2.45),Atp6ap1(2.30),Atp6v0a1(-2.25),Atp6v0c(1.86),Atp6v1a(1.60),Atp6v1h(1.58),Rnasek(1.16),Atp6v1f(0.94),Atp6v1e1(0.81),Atp6v1d(0.80),Atp6v0d1(0.74),Atp6v1g1(-0.70),Atp6v1g2(0.64),Atp6v1c1(0.59),Atp6v0a2(0.56)
GO:CC	KO - WT, Mouse_Model: mICD	GOCC_MYELIN_SHEATH	38	Down	0.01	0.000450764	0.0640728	-3.34605	Itpr3(-3.14),Hsp90aa1(-2.62),Cntn2(-2.55),Gjc2(-2.23),Prkci(-1.55),Mag(-1.52),Tubb4a(-1.51),Plec(-1.46),Plp1(-1.44),Stx4(-1.44),Pllp(-1.30),Prkcz(1.28),Prxl2b(-1.26),Tspan2(-1.10),Anxa2(-1.10),Dlg1(-0.99),Pals1(-0.89),Myo1d(0.83),Scrib(-0.75),Ca13(-0.71),Pten(-0.66),Bcl2(-0.62),Sirt2(-0.59),Glul(0.58),Ca2(0.58),Jam3(-0.57),Ermn(-0.56),Gdi1(0.52),Atp1a3(-0.52),Itgb1(-0.48),Cnp(-0.44),Exoc4(0.37),S…
GO:CC	KO - WT, Mouse_Model: Ube3aKO	GOCC_PROTEASOME_REGULATORY_PARTICLE	19	Up	0.01	1.15532e-06	0.00114955	5.9373	Psmc5(3.88),Psmc4(3.37),Psmd4(3.33),Psmd11(3.02),Psmd6(2.60),Adrm1(2.60),Psmd12(2.08),Psmc3(2.04),Psmd3(1.86),Psmd13(1.74),Psmc1(1.73),Psmc2(1.39),Psmd2(0.91),Psmd8(0.88),Psmd7(0.67),Psmd9(-0.25),Psmd1(0.17),Psmd14(0.06),Psmc6(0.01)
GO:CC	KO - WT, Mouse_Model: Ube3aKO	GOCC_PROTEASOME_ACCESSORY_COMPLEX	23	Up	0.01	2.38562e-06	0.00118684	5.6224	Psmc5(3.88),Psmc4(3.37),Psmd4(3.33),Psmd11(3.02),Psmd6(2.60),Adrm1(2.60),Psmd12(2.08),Psmc3(2.04),Psmd3(1.86),Psmd13(1.74),Psmc1(1.73),Psme3(1.59),Psmc2(1.39),Psmd2(0.91),Psmd8(0.88),Psme2(0.86),Psmd7(0.67),Psme1(0.47),Psmd9(-0.25),Psmd1(0.17),Psmd5(0.11),Psmd14(0.06),Psmc6(0.01)
GO:CC	KO - WT, Mouse_Model: Ube3aKO	GOCC_PROTEASOME_REGULATORY_PARTICLE_BASE_SUBCOMPLEX	9	Up	0.01	9.61418e-05	0.031887	4.01709	Psmc5(3.88),Psmc4(3.37),Psmd4(3.33),Psmc3(2.04),Psmc1(1.73),Psmc2(1.39),Psmd2(0.91),Psmd1(0.17),Psmc6(0.01)
GO:CC	KO - WT, Mouse_Model: Ube3aKO	GOCC_SEH1_ASSOCIATED_COMPLEX	8	Up	0.01	0.000242498	0.0603215	3.61529	Mios(3.71),Wdr59(3.21),Depdc5(2.51),Nprl3(1.90),Nprl2(1.82),Seh1l(1.10),Sec13(0.68),Wdr24(-0.06)

## Sheet: DIAProt_Dataset_2_Proteins
Contrast	FeatureID	GeneName	logFC	CI.L	CI.R	AveExpr	TStat	PValue	FDR	B	direction
mICD - WT	O08759	Ube3a	-2.60533	-2.84533	-2.36532	17.9965	-22.4819	6.29476e-17	4.8306e-13	27.4197	down
mICD - WT	Q8C008	Dzank1	0.884686	0.797273	0.972098	16.8165	20.9608	2.84688e-16	1.09235e-12	26.1875	up
mICD - WT	Q4U2R1	Herc2	0.804528	0.721406	0.887649	17.6137	20.0456	7.41032e-16	1.89556e-12	25.3887	up
mICD - WT	Q6NZC7	Sec23ip	0.479258	0.42399	0.534526	17.3224	17.9592	7.66139e-15	1.46984e-11	23.3851	up
mICD - WT	Q5U4C1	Gprasp1	0.736033	0.644132	0.827935	16.0876	16.587	4.06885e-14	6.24487e-11	21.9112	up
mICD - WT	Q91WQ3	Yars1	-0.460581	-0.52115	-0.400012	19.7007	-15.7487	1.19725e-13	1.53129e-10	20.9421	down
mICD - WT	Q6QD59	Bnip1	0.427726	0.370562	0.484891	17.4602	15.4965	1.67251e-13	1.83354e-10	20.6394	up
mICD - WT	Q6NS60	Fbxo41	0.509639	0.434505	0.584773	20.579	14.0481	1.24998e-12	1.19905e-09	18.7959	up
mICD - WT	Q9WUP7-2	Uchl5	0.481452	0.406917	0.555987	18.9957	13.3778	3.3581e-12	2.86334e-09	17.8771	up
mICD - WT	Q9JJF0	Nap1l5	0.607605	0.508221	0.706989	17.1768	12.6618	1.00837e-11	7.73826e-09	16.8457	up
mICD - WT	Q8BG95	Ppp1r12b	0.309949	0.258747	0.361151	17.6062	12.537	1.22735e-11	8.56245e-09	16.6605	up
mICD - WT	P32921-2	Wars1	-0.370615	-0.434977	-0.306253	20.0429	-11.9257	3.28542e-11	2.10103e-08	15.7282	down
mICD - WT	Q9CZ30	Ola1	-0.327464	-0.38466	-0.270267	19.7905	-11.8573	3.67653e-11	2.17028e-08	15.6213	down
mICD - WT	Q9Z0H8	Clip2	0.227819	0.187054	0.268583	19.2208	11.5744	5.88517e-11	3.22591e-08	15.1732	up
mICD - WT	P61290	Psme3	0.407883	0.331593	0.484174	17.7838	11.0729	1.38345e-10	7.07771e-08	14.3559	up
mICD - WT	Q8BGR9	Ublcp1	1.00518	0.799591	1.21077	16.9981	10.126	7.49964e-10	3.59701e-07	12.7276	up
mICD - WT	P40142	Tkt	0.310588	0.246438	0.374737	22.0367	10.0273	8.99829e-10	4.06194e-07	12.5513	up
mICD - WT	P97434;P97434-2	Mprip	0.285464	0.224684	0.346245	17.6119	9.72709	1.57746e-09	6.72523e-07	12.007	up
mICD - WT	O88685	Psmc3	0.185814	0.145768	0.225861	20.5438	9.60965	1.97085e-09	7.68801e-07	11.7907	up
mICD - WT	P27671	Rasgrf1	0.339512	0.266275	0.41275	18.0215	9.60097	2.00365e-09	7.68801e-07	11.7747	up
mICD - WT	Q8CFP6	Dnajc27	0.555173	0.432546	0.677799	15.4268	9.37641	3.0824e-09	1.1264e-06	11.3557	up
mICD - WT	Q8CDG3	Vcpip1	0.175475	0.136013	0.214937	18.7803	9.20937	4.2641e-09	1.48739e-06	11.0396	up
mICD - WT	O88738;O88738-2;O88738-3	Birc6	0.23938	0.184344	0.294415	16.8151	9.00816	6.33356e-09	2.11321e-06	10.6536	up
mICD - WT	Q68FD9	Kiaa1549	0.286721	0.220013	0.353429	18.9146	8.90171	7.82466e-09	2.50193e-06	10.4472	up
mICD - WT	Q62348	Tsn	0.427223	0.327584	0.526862	19.7222	8.8801	8.16923e-09	2.50763e-06	10.405	up
mICD - WT	D3YXJ0;D3YXJ0-2	Dgkh	0.266952	0.204478	0.329426	18.8207	8.84967	8.68122e-09	2.56229e-06	10.3456	up
mICD - WT	P62196	Psmc5	0.185107	0.13987	0.230344	19.6975	8.47467	1.85457e-08	5.20482e-06	9.60285	up
mICD - WT	Q91VW5	Golga4	0.410308	0.309873	0.510744	15.3241	8.46088	1.90774e-08	5.20482e-06	9.57516	up
mICD - WT	Q8BFU3	Rnf214	0.19616	0.148037	0.244282	18.2256	8.44213	1.98257e-08	5.20482e-06	9.53745	up
mICD - WT	Q9DBT5	Ampd2	0.191924	0.14477	0.239078	19.4304	8.42949	2.03472e-08	5.20482e-06	9.51201	up
mICD - WT	Q78J03	Msrb2	-0.353866	-0.441353	-0.266378	17.2168	-8.37689	2.26739e-08	5.61288e-06	9.40589	down
mICD - WT	Q8VE19	Mios	0.266976	0.200747	0.333206	17.4692	8.34857	2.40388e-08	5.62519e-06	9.34858	up
mICD - WT	Q8VEH5	Epm2aip1	-0.291844	-0.364269	-0.219419	19.1668	-8.34554	2.41896e-08	5.62519e-06	9.34245	down
mICD - WT	A2AFS3-2;A2AFS3-3	Elapor1	0.42282	0.317561	0.528078	15.8475	8.31937	2.55343e-08	5.76324e-06	9.2894	up
mICD - WT	Q6NZL0	Soga3	0.211437	0.158304	0.264571	19.7257	8.24143	3.00156e-08	6.58114e-06	9.1308	up
mICD - WT	Q8BRT1	Clasp2	-0.174936	-0.218991	-0.130881	19.7104	-8.22385	3.11341e-08	6.63675e-06	9.09491	down
mICD - WT	Q8VDM4	Psmd2	0.175484	0.13063	0.220338	19.5633	8.10271	4.01057e-08	8.31813e-06	8.84638	up
mICD - WT	Q8K296	Mtmr3	0.373687	0.276464	0.47091	15.6951	7.96034	5.41425e-08	1.09339e-05	8.55162	up
mICD - WT	A2AHC3	Camsap1	0.205175	0.151648	0.258703	17.3081	7.93853	5.67029e-08	1.11574e-05	8.50622	up
mICD - WT	Q9QZE7	Tsnax	0.346667	0.255919	0.437414	18.2464	7.91168	6.00279e-08	1.15018e-05	8.45021	up
mICD - WT	Q5XJV6	Lmtk3	0.186136	0.137342	0.234929	18.1812	7.90065	6.14508e-08	1.15018e-05	8.42719	up
mICD - WT	O35066	Kif3c	0.461081	0.339081	0.583081	14.6887	7.82728	7.18463e-08	1.31274e-05	8.27355	up
mICD - WT	Q8BL66	Eea1	0.146792	0.107542	0.186042	18.5683	7.74558	8.55774e-08	1.52726e-05	8.10156	up
mICD - WT	P12657	Chrm1	0.353562	0.258668	0.448455	18.6255	7.71652	9.1089e-08	1.58868e-05	8.04016	up
mICD - WT	Q9JI91	Actn2	0.432256	0.315964	0.548548	19.447	7.6981	9.47699e-08	1.61614e-05	8.00119	up
mICD - WT	Q6ZPJ3	Ube2o	0.132908	0.0970255	0.168791	19.227	7.6711	1.00445e-07	1.67569e-05	7.94397	up
mICD - WT	Q7TT50	Cdc42bpb	0.174301	0.127178	0.221425	18.5297	7.66044	1.02783e-07	1.6782e-05	7.92134	up
mICD - WT	Q91XI1	Dus3l	0.46295	0.337248	0.588653	16.8345	7.62749	1.10363e-07	1.76444e-05	7.85131	up
mICD - WT	O35350	Capn1	-0.192799	-0.245297	-0.1403	17.067	-7.60589	1.15642e-07	1.8111e-05	7.80533	down
mICD - WT	Q9ESF1;Q9ESF1-2;Q9ESF1-3	Otof	1.10507	0.802712	1.40743	14.076	7.5694	1.25159e-07	1.92094e-05	7.72749	up
mICD - WT	Q3UQ44	Iqgap2	0.21403	0.155007	0.273053	17.5472	7.51007	1.42385e-07	2.12826e-05	7.60055	up
mICD - WT	Q5SSH7	Zzef1	0.184128	0.133301	0.234956	16.9244	7.50266	1.44703e-07	2.12826e-05	7.58464	up
mICD - WT	Q6RI63	Fam120b	0.268376	0.194221	0.34253	15.7805	7.49547	1.46987e-07	2.12826e-05	7.56922	up
mICD - WT	Q62318	Trim28	0.24971	0.180405	0.319014	20.4398	7.4622	1.58052e-07	2.20561e-05	7.49775	up
mICD - WT	Q62415	Ppp1r13b	0.290742	0.210049	0.371436	16.7681	7.46213	1.58077e-07	2.20561e-05	7.4976	up
mICD - WT	Q7TMY8	Huwe1	0.136421	0.0982596	0.174582	18.4342	7.40374	1.79614e-07	2.46136e-05	7.3718	up
mICD - WT	Q921G7	Etfdh	-0.179081	-0.229364	-0.128799	19.6524	-7.37605	1.90863e-07	2.56961e-05	7.31197	down
mICD - WT	O88271	Cfdp1	0.196493	0.141111	0.251874	16.8922	7.34803	2.02984e-07	2.68569e-05	7.25131	up
mICD - WT	P13346	Fosb	0.599675	0.41887	0.780481	14.2969	7.34009	1.87106e-05	0.000697014	3.30844	up
mICD - WT	Q68EF6	Begain	0.280044	0.200755	0.359332	18.7063	7.31487	2.18353e-07	2.84007e-05	7.1794	up
mICD - WT	Q9CQ45	Nenf	0.285223	0.204233	0.366214	17.4062	7.29362	2.28826e-07	2.92669e-05	7.13324	up
mICD - WT	O35465	Fkbp8	0.172781	0.123395	0.222168	17.3411	7.24567	2.54399e-07	3.20043e-05	7.02883	up
mICD - WT	Q6P542	Abcf1	-0.263276	-0.338917	-0.187634	17.2586	-7.20842	2.76281e-07	3.41965e-05	6.94751	down
mICD - WT	Q8BNE1;Q8BNE1-2	Tcaf1	0.339167	0.241594	0.43674	15.4791	7.19906	2.82076e-07	3.43595e-05	6.92705	up
mICD - WT	Q61595	Ktn1	0.158961	0.113101	0.204822	18.1597	7.17863	2.95167e-07	3.52566e-05	6.88233	up
mICD - WT	P46471	Psmc2	0.147478	0.104899	0.190057	20.2283	7.17338	2.98629e-07	3.52566e-05	6.87084	up
mICD - WT	Q8C170	Myo9a	0.267301	0.18929	0.345312	15.9244	7.09642	3.54467e-07	4.11667e-05	6.70184	up
mICD - WT	P62334	Psmc6	0.153771	0.108835	0.198707	19.9949	7.08712	3.61898e-07	4.11667e-05	6.68139	up
mICD - WT	Q9D2Q3	Paat	0.916151	0.648292	1.18401	14.8505	7.08357	3.64781e-07	4.11667e-05	6.67356	up
mICD - WT	Q91XF0	Pnpo	-0.184701	-0.238909	-0.130493	17.1008	-7.05663	3.87427e-07	4.29077e-05	6.61417	down
mICD - WT	P12961	Scg5	0.331799	0.234356	0.429241	16.7696	7.05208	3.91392e-07	4.29077e-05	6.60413	up
mICD - WT	Q61166	Mapre1	-0.211616	-0.274226	-0.149007	20.2151	-7.00004	4.3981e-07	4.70043e-05	6.48911	down
mICD - WT	O70443	Gnaz	0.161395	0.113636	0.209154	21.6404	6.99883	4.4101e-07	4.70043e-05	6.48642	up
mICD - WT	Q9Z0P4	Palm	0.203745	0.142696	0.264794	21.9789	6.91198	5.36209e-07	5.63681e-05	6.29363	up
mICD - WT	Q9QZD8	Slc25a10	-0.270697	-0.352311	-0.189084	16.6872	-6.86932	5.90453e-07	6.12316e-05	6.19857	down
mICD - WT	O70439	Stx7	0.245853	0.171556	0.32015	19.9845	6.85324	6.12327e-07	6.26533e-05	6.16268	up
mICD - WT	Q499X9	Mars2	-0.217096	-0.28295	-0.151242	16.8937	-6.82747	6.49132e-07	6.55452e-05	6.10509	down
mICD - WT	O09000	Ncoa3	1.75892	1.15535	2.36249	8.43237	6.79415	0.000183366	0.0038552	1.32563	up
mICD - WT	Q810U4	Nrcam	-0.168681	-0.22012	-0.117241	19.6398	-6.79146	7.04404e-07	7.02025e-05	6.02446	down
mICD - WT	Q3TXS7	Psmd1	0.17228	0.11929	0.22527	19.8623	6.73337	8.03949e-07	7.81133e-05	5.89403	up
mICD - WT	Q7TPV2;Q7TPV2-2	Dzip3	0.33691	0.233281	0.440538	14.8774	6.73326	8.04137e-07	7.81133e-05	5.89379	up
mICD - WT	Q8VD33	Sgtb	-0.282004	-0.368889	-0.19512	19.0727	-6.72211	8.2484e-07	7.91228e-05	5.86871	down
mICD - WT	O88643	Pak1	-0.216285	-0.283159	-0.149412	21.5777	-6.69829	8.70928e-07	8.25124e-05	5.81505	down
mICD - WT	Q9QWY8	Asap1	-0.294015	-0.385514	-0.202516	18.9583	-6.65497	9.61582e-07	8.999e-05	5.71733	down
mICD - WT	Q9DB26	Phyhd1	0.429934	0.2954	0.564469	14.6292	6.61852	1.04532e-06	9.66484e-05	5.63492	up
mICD - WT	Q8C0T5	Sipa1l1	-0.148865	-0.195711	-0.102019	18.4172	-6.58125	1.1387e-06	0.000102197	5.55047	down
mICD - WT	Q8BYM5	Nlgn3	0.169539	0.11617	0.222908	20.4873	6.57924	1.14399e-06	0.000102197	5.54589	up
mICD - WT	Q8BJL0	Smarcal1	0.242357	0.166061	0.318654	16.2831	6.57874	1.14529e-06	0.000102197	5.54477	up
mICD - WT	Q9CXS4	Cenpv	0.31764	0.217468	0.417812	18.9302	6.56721	1.17605e-06	0.000103287	5.51861	up
mICD - WT	O88196;O88196-3	Ttc3	0.245582	0.168098	0.323066	17.0064	6.56413	1.18443e-06	0.000103287	5.5116	up
mICD - WT	Q9Z275	Rlbp1	0.391558	0.267479	0.515637	17.735	6.53566	1.26463e-06	0.000109042	5.44693	up
mICD - WT	P49722	Psma2	0.179396	0.122091	0.236702	18.6521	6.4835	1.42633e-06	0.000120533	5.32815	up
mICD - WT	Q3TMH2	Scrn3	-0.166803	-0.220093	-0.113513	19.6532	-6.4826	1.42931e-06	0.000120533	5.3261	down
mICD - WT	Q9CQU5	Zwint	0.24535	0.166665	0.324036	17.0465	6.45776	1.51376e-06	0.000126267	5.26943	up
mICD - WT	P08030	Aprt	0.407583	0.276735	0.53843	16.6606	6.45122	1.53685e-06	0.000126815	5.25448	up
mICD - WT	Q61666;Q61666-2;Q61666-3	Hira	1.18813	0.757304	1.61896	12.6615	6.42952	0.000262943	0.00498229	0.959449	up
mICD - WT	E9Q8I9-2	Fry	0.138316	0.0937138	0.182919	18.1723	6.42252	1.64246e-06	0.000134088	5.18887	up
mICD - WT	Q80U93	Nup214	0.238105	0.161205	0.315004	16.5911	6.41263	1.68053e-06	0.000135752	5.16625	up
mICD - WT	Q9QYK9	Pnck	0.748341	0.506297	0.990386	15.6896	6.4032	1.71769e-06	0.000136227	5.14466	up
mICD - WT	P53995	Anapc1	0.203438	0.137627	0.269249	16.13	6.40214	1.72192e-06	0.000136227	5.14223	up
mICD - WT	Q80U28-14	Madd	0.114421	0.0773744	0.151467	19.6411	6.39664	1.74405e-06	0.000136351	5.12963	up
mICD - WT	P70336	Rock2	-0.114078	-0.151035	-0.0771214	20.1936	-6.39296	1.75902e-06	0.000136351	5.12119	down
mICD - WT	P51150	Rab7a	0.132249	0.0893471	0.17515	22.0086	6.38426	1.79487e-06	0.000137738	5.10127	up
mICD - WT	Q8CCK0	Macroh2a2	0.315787	0.213251	0.418323	17.7522	6.37837	1.81962e-06	0.000138255	5.08775	up
mICD - WT	Q3UJB9	Edc4	0.168759	0.113891	0.223627	17.9734	6.37001	1.85529e-06	0.000139583	5.06859	up
mICD - WT	Q5SNZ0;Q5SNZ0-2	Ccdc88a	0.173137	0.116736	0.229537	16.6667	6.35766	1.90933e-06	0.000142254	5.04024	up
mICD - WT	Q99104	Myo5a	-0.143543	-0.190389	-0.0966981	21.5267	-6.34614	1.96119e-06	0.000144713	5.01378	down
mICD - WT	Q9CPR7	Sike1	0.255863	0.172149	0.339576	16.0502	6.33	2.03626e-06	0.000148415	4.9767	up
mICD - WT	Q9JIX0	Eny2	0.211987	0.142597	0.281378	17.0568	6.3271	2.05003e-06	0.000148415	4.97005	up
mICD - WT	Q99M87	Dnaja3	-0.168037	-0.223249	-0.112824	18.7684	-6.30317	2.16759e-06	0.000155459	4.915	down
mICD - WT	Q5DQR4	Stxbp5l	-0.191458	-0.254471	-0.128444	18.3698	-6.29262	2.22158e-06	0.000157856	4.89071	down
mICD - WT	Q3UXZ6	Fam81a	0.360076	0.241145	0.479007	18.4931	6.27035	2.3401e-06	0.000164752	4.8394	up
mICD - WT	Q920R0	Als2	0.151477	0.10137	0.201583	17.4322	6.26096	2.39202e-06	0.000166876	4.81773	up
mICD - WT	O70480	Vamp4	0.189264	0.126487	0.252042	17.2158	6.24389	2.48942e-06	0.000172106	4.77833	up
mICD - WT	Q99KC8	Vwa5a	-0.222959	-0.297123	-0.148795	18.364	-6.22621	2.59454e-06	0.000177772	4.7375	down
mICD - WT	Q05920	Pc	-0.203693	-0.271644	-0.135742	21.2321	-6.20831	2.70561e-06	0.000182501	4.69612	down
mICD - WT	Q04519	Smpd1	-0.199333	-0.265838	-0.132827	16.7338	-6.20744	2.71112e-06	0.000182501	4.69411	down
mICD - WT	Q8BML9	Qars1	0.173158	0.115322	0.230994	19.1619	6.20061	2.75482e-06	0.000183831	4.67832	up
mICD - WT	O54962	Banf1	0.236753	0.157474	0.316031	19.7242	6.18491	2.8581e-06	0.000189078	4.64199	up
mICD - WT	Q8R0G9	Nup133	0.163994	0.108974	0.219013	16.9515	6.1731	2.9384e-06	0.000192729	4.61463	up
mICD - WT	P49070	Camlg	0.218331	0.144704	0.291958	16.9092	6.14145	3.16516e-06	0.000205843	4.54124	up
mICD - WT	Q8VHL1	Setd7	-0.273351	-0.36574	-0.180963	18.7144	-6.1277	3.26916e-06	0.00021082	4.50933	down
mICD - WT	Q8CFI7	Polr2b	0.214055	0.140962	0.287147	16.235	6.06515	3.78804e-06	0.000242245	4.3639	up
mICD - WT	Q7TT37	Elp1	0.205654	0.135286	0.276021	18.0458	6.05283	3.8998e-06	0.000246075	4.3352	up
mICD - WT	O70481	Ubr1	0.172762	0.113629	0.231894	16.3019	6.05081	3.91845e-06	0.000246075	4.33049	up
mICD - WT	P40630;P40630-2	Tfam	-0.180716	-0.242599	-0.118833	18.1664	-6.04804	3.94412e-06	0.000246075	4.32404	down
mICD - WT	Q9D164-2	Fxyd6	0.559601	0.366642	0.75256	22.5156	6.00628	4.35314e-06	0.000269403	4.22664	up
mICD - WT	P21995	Emb	-0.320053	-0.431154	-0.208953	17.4013	-5.96621	4.78641e-06	0.000293847	4.13298	down
mICD - WT	Q8R4N0	Clybl	-0.189371	-0.255171	-0.12357	18.5611	-5.96037	4.85309e-06	0.000295576	4.11933	down
mICD - WT	P14685	Psmd3	0.179775	0.117265	0.242285	19.4634	5.95622	4.90102e-06	0.000296145	4.10963	up
mICD - WT	P63046	Sult4a1	-0.205244	-0.276776	-0.133713	18.6615	-5.94248	5.06341e-06	0.00030037	4.07745	down
mICD - WT	P46467	Vps4b	-0.218391	-0.294519	-0.142264	17.6767	-5.94135	5.07694e-06	0.00030037	4.07482	down
mICD - WT	F6W8I0	Yjefn3	-0.336474	-0.453782	-0.219166	17.6193	-5.94041	5.08835e-06	0.00030037	4.0726	down
mICD - WT	Q8BG32	Psmd11	0.160764	0.104647	0.216881	19.4838	5.93314	5.17688e-06	0.000302773	4.05558	up
mICD - WT	Q0P5W1	Vps8	0.186501	0.121372	0.251631	16.9289	5.93061	5.20798e-06	0.000302773	4.04967	up
mICD - WT	P62192	Psmc1	0.166759	0.108421	0.225097	19.259	5.92009	5.33971e-06	0.000308097	4.02501	up
mICD - WT	Q8R1N4	Nudcd3	0.168365	0.109289	0.22744	18.6249	5.90245	5.56828e-06	0.00031568	3.98364	up
mICD - WT	Q925I1	Atad3	-0.114837	-0.155136	-0.0745369	20.4064	-5.9016	5.57943e-06	0.00031568	3.98167	down
mICD - WT	O08917	Flot1	0.369753	0.2399	0.499605	20.2013	5.8973	5.63674e-06	0.00031568	3.97158	up
mICD - WT	P51125;P51125-2;P51125-3;P51125-6;P51125-7	Cast	-0.414721	-0.560435	-0.269007	17.0518	-5.89449	5.67462e-06	0.00031568	3.96497	down
mICD - WT	Q9D868-2	Ppih	0.23568	0.15287	0.31849	17.0644	5.89432	5.67681e-06	0.00031568	3.96459	up
mICD - WT	O08579	Emd	0.235475	0.152603	0.318347	18.1833	5.88479	5.80703e-06	0.000320598	3.94221	up
mICD - WT	Q8BTZ4;Q8BTZ4-2	Anapc5	0.226394	0.146645	0.306143	17.3959	5.8794	5.88197e-06	0.000322416	3.92955	up
mICD - WT	Q8VCV1	Abhd17c	0.264459	0.171021	0.357896	15.5476	5.86175	6.13422e-06	0.000333858	3.88811	up
mICD - WT	Q07646;Q07646-2	Mest	0.382829	0.247385	0.518272	16.4845	5.85379	6.25155e-06	0.000336525	3.86941	up
mICD - WT	Q9JIG4;Q9JIG4-2	Ppp1r3f	0.227606	0.147062	0.308151	17.1858	5.85249	6.27093e-06	0.000336525	3.86636	up
mICD - WT	Q71LX4	Tln2	0.130845	0.084482	0.177208	19.67	5.8449	6.38536e-06	0.000340286	3.84851	up
mICD - WT	Q9DB73	Cyb5r1	-0.255564	-0.346347	-0.16478	18.8154	-5.83023	6.6126e-06	0.000347652	3.814	down
mICD - WT	Q61655	Ddx19a	-0.151095	-0.204769	-0.0974212	17.2472	-5.83013	6.61418e-06	0.000347652	3.81377	down
mICD - WT	Q9WTK5	Nfkb2	0.508511	0.325497	0.691525	15.3286	5.82558	1.43905e-05	0.000593723	3.155	up
mICD - WT	P14576	Srp54	-0.184033	-0.249579	-0.118487	17.7317	-5.81489	6.8589e-06	0.000356692	3.77792	down
mICD - WT	Q8VE11;Q8VE11-2	Mtmr6	-0.258506	-0.350621	-0.166391	16.087	-5.8121	6.90475e-06	0.000356692	3.77134	down
mICD - WT	Q3UHL1	Camkv	0.369611	0.237877	0.501345	21.901	5.81084	6.92561e-06	0.000356692	3.76836	up
mICD - WT	Q69ZS6	Sv2c	-0.215811	-0.292904	-0.138718	16.6995	-5.79764	7.14728e-06	0.000365593	3.73728	down
mICD - WT	O35681	Syt3	0.199868	0.128437	0.271299	17.334	5.79492	7.1937e-06	0.000365593	3.73089	up
mICD - WT	O35954	Pitpnm1	0.154716	0.0993407	0.210091	18.9139	5.78645	7.34076e-06	0.000370612	3.71092	up
mICD - WT	Q78IK4	Apool	-0.315417	-0.428434	-0.2024	17.4582	-5.78009	7.45312e-06	0.000373825	3.69593	down
mICD - WT	Q70FJ1;Q70FJ1-2;Q70FJ1-3	Akap9	0.259908	0.166703	0.353113	16.1007	5.77527	7.53939e-06	0.000375696	3.68457	up
mICD - WT	Q08460;Q08460-5	Kcnma1	-0.188095	-0.255613	-0.120577	19.2283	-5.76965	7.64149e-06	0.000378328	3.6713	down
mICD - WT	Q8R0F8	Fahd1	-0.225846	-0.306978	-0.144713	19.4726	-5.76514	7.72427e-06	0.000379975	3.66067	down
mICD - WT	Q61699;Q61699-2	Hsph1	-0.189802	-0.258065	-0.121539	20.4515	-5.75846	7.84855e-06	0.000381612	3.64492	down
mICD - WT	Q9D486	Cmip	0.215802	0.138182	0.293422	17.1939	5.75801	7.85701e-06	0.000381612	3.64386	up
mICD - WT	P97792	Cxadr	0.393076	0.251462	0.534691	17.8884	5.74858	8.03633e-06	0.000387867	3.62159	up
mICD - WT	Q9ESJ4	Nckipsd	-0.152828	-0.208055	-0.097601	20.5759	-5.73117	8.37813e-06	0.000401836	3.5805	down
mICD - WT	Q3UR70	Tgfbrap1	0.226986	0.144887	0.309085	15.9509	5.72605	8.48142e-06	0.000402856	3.56841	up
mICD - WT	E9PVA8	Gcn1	0.135007	0.0861665	0.183847	17.7581	5.72492	8.50438e-06	0.000402856	3.56574	up
mICD - WT	Q9JKV1	Adrm1	0.254213	0.162092	0.346334	18.5407	5.71518	8.70511e-06	0.000409834	3.54272	up
mICD - WT	Q91WT9;Q91WT9-2	Cbs	0.344346	0.219239	0.469453	17.9018	5.70042	9.01867e-06	0.000422008	3.50781	up
mICD - WT	Q8BUY8	Gprasp2	0.275372	0.17518	0.375564	17.139	5.69218	9.19852e-06	0.000427815	3.48833	up
mICD - WT	Q8R1B5	Cplx3	-0.26139	-0.356763	-0.166017	17.8075	-5.67617	9.55864e-06	0.000438723	3.45045	down
mICD - WT	Q99246;Q99246-3	Cacna1d	0.244544	0.155289	0.333798	15.7554	5.67438	9.59967e-06	0.000438723	3.44622	up
mICD - WT	Q9JHR9-2	Nrip2	0.422094	0.26803	0.576157	15.7456	5.67417	9.60457e-06	0.000438723	3.44572	up
mICD - WT	A2ARP1	Ppip5k1	0.152357	0.096489	0.208226	17.0623	5.64794	1.02288e-05	0.000464019	3.38361	up
mICD - WT	Q921J2	Rheb	0.186834	0.118298	0.255369	18.3066	5.64589	1.02793e-05	0.000464019	3.37875	up
mICD - WT	E9Q401	Ryr2	0.0996908	0.0630579	0.136324	18.5451	5.63607	1.05247e-05	0.000472321	3.35547	up
mICD - WT	Q8K0S2	Erich5	-0.405394	-0.554445	-0.256342	14.9495	-5.63292	1.06047e-05	0.000473144	3.348	down
mICD - WT	Q9JKK1;Q9JKK1-2	Stx6	0.15723	0.099355	0.215105	18.4518	5.62648	1.07703e-05	0.000477752	3.33273	up
mICD - WT	Q9D8W5	Psmd12	0.163885	0.103506	0.224264	18.8853	5.62144	1.09014e-05	0.000479068	3.32079	up
mICD - WT	Q9QXS1-6;Q9QXS1-7;Q9QXS1-8	Plec	-0.138577	-0.18964	-0.0875143	21.258	-5.62055	1.09248e-05	0.000479068	3.31868	down
mICD - WT	Q60634	Flot2	0.320412	0.20182	0.439004	19.7702	5.5956	1.16006e-05	0.000502986	3.25948	up
mICD - WT	Q99KK2	Cmas	0.251482	0.158382	0.344581	18.6762	5.59437	1.1635e-05	0.000502986	3.25655	up
mICD - WT	Q91YE6	Ipo9	0.158124	0.0995737	0.216673	18.121	5.59323	1.16669e-05	0.000502986	3.25386	up
mICD - WT	P56376	Acyp1	-0.421658	-0.577869	-0.265447	19.9614	-5.59038	1.17474e-05	0.000503629	3.24707	down
mICD - WT	Q80XR2	Atp2c1	0.154288	0.0969843	0.211593	17.3932	5.57621	1.2155e-05	0.00051821	3.21344	up
mICD - WT	P08553	Nefm	-0.860225	-1.18029	-0.540163	22.2644	-5.56634	1.24474e-05	0.000527743	3.18999	down
mICD - WT	Q7TPM6	Fsd1	-0.160289	-0.220139	-0.100438	17.8994	-5.54663	1.30532e-05	0.000550385	3.14314	down
mICD - WT	Q61315	Apc	-0.204631	-0.281173	-0.128088	16.4651	-5.5368	1.33664e-05	0.000560511	3.11976	down
mICD - WT	Q9DCA7	Caly	0.343047	0.213281	0.472814	15.3309	5.52294	2.27489e-05	0.000810025	2.6707	up
mICD - WT	Q64105	Spr	-0.194963	-0.268125	-0.121801	20.4226	-5.51895	1.39545e-05	0.000581995	3.07729	down
mICD - WT	Q9Z2X8	Keap1	0.758649	0.473451	1.04385	14.7494	5.50917	1.42882e-05	0.000592688	3.054	up
mICD - WT	Q9JKY5	Hip1r	-0.147014	-0.202347	-0.0916809	18.635	-5.50258	1.45173e-05	0.000595753	3.03831	down
mICD - WT	O88712	Ctbp1	0.143076	0.0891541	0.196999	20.9752	5.49531	1.47746e-05	0.000603086	3.02099	up
mICD - WT	P70206	Plxna1	0.213317	0.132686	0.293948	18.1683	5.47917	1.53621e-05	0.00062095	2.98255	up
mICD - WT	Q99JI4	Psmd6	0.128234	0.0797462	0.176721	18.9189	5.47728	1.54325e-05	0.00062095	2.97804	up
mICD - WT	P0DP60	Lynx1	-0.550632	-0.758859	-0.342405	18.0904	-5.47668	1.5455e-05	0.00062095	2.97661	down
mICD - WT	P23818	Gria1	0.211291	0.131298	0.291284	20.5377	5.47044	1.569e-05	0.000627111	2.96173	up
mICD - WT	Q5SUR0	Pfas	0.217821	0.135278	0.300365	18.2481	5.46526	1.58875e-05	0.000631715	2.9494	up
mICD - WT	P57774	Npy	-0.324781	-0.447946	-0.201615	17.836	-5.46125	1.60423e-05	0.000632519	2.93984	down
mICD - WT	Q8C6B2;Q8C6B2-2	Rtkn	-0.246729	-0.340308	-0.153149	16.5503	-5.46047	1.60726e-05	0.000632519	2.93798	down
mICD - WT	Q78PG9	Ccdc25	-0.227918	-0.314634	-0.141201	16.8039	-5.44337	1.67517e-05	0.000655104	2.89718	down
mICD - WT	Q9Z1B3	Plcb1	0.102457	0.0634633	0.141451	21.9611	5.44176	1.68172e-05	0.000655104	2.89334	up
mICD - WT	Q5M956;Q5M956-2	Kctd1	0.435892	0.269913	0.601871	15.6493	5.43897	1.6931e-05	0.000656205	2.88669	up
mICD - WT	Q6PAM0	Prkab2	-0.159415	-0.220164	-0.0986655	17.6879	-5.43476	1.71047e-05	0.000657036	2.87663	down
mICD - WT	P47809	Map2k4	-0.167895	-0.231881	-0.103909	19.66	-5.4343	1.71237e-05	0.000657036	2.87554	down
mICD - WT	O88343	Slc4a4	-0.286755	-0.396206	-0.177304	21.3729	-5.42605	1.74691e-05	0.000666955	2.85585	down
mICD - WT	Q9ERK4	Cse1l	-0.119265	-0.164824	-0.0737068	19.0562	-5.4217	1.76543e-05	0.000670688	2.84546	down
mICD - WT	A8Y5H7;A8Y5H7-2;A8Y5H7-3	Sec14l1	0.231753	0.143144	0.320362	16.603	5.41675	1.7867e-05	0.000675426	2.83366	up
mICD - WT	G3XA57;G3XA57-2	Rab11fip2	0.154234	0.0950912	0.213378	18.4281	5.40093	1.85655e-05	0.000695083	2.79586	up
mICD - WT	O88843	Cradd	0.481458	0.296834	0.666081	17.1617	5.40087	1.85681e-05	0.000695083	2.79572	up
mICD - WT	Q9D3D0	Ttpal	-0.261535	-0.361942	-0.161128	17.3293	-5.39457	1.88539e-05	0.00069896	2.78067	down
mICD - WT	Q9CQN1	Trap1	-0.152083	-0.210616	-0.0935506	19.2635	-5.38116	1.94772e-05	0.000718597	2.74862	down
mICD - WT	Q8CJ61	Cmtm4	0.27351	0.168064	0.378956	18.1853	5.372	1.99147e-05	0.000731222	2.72673	up
mICD - WT	Q8BFP9	Pdk1	-0.124803	-0.172965	-0.0766399	18.8605	-5.36667	2.01739e-05	0.000737211	2.71399	down
mICD - WT	Q9QYJ0	Dnaja2	-0.138573	-0.192069	-0.0850765	19.9722	-5.3647	2.02706e-05	0.000737234	2.70928	down
mICD - WT	Q9WUD1	Stub1	0.17702	0.108412	0.245628	18.6376	5.34366	2.13329e-05	0.000770985	2.65895	up
mICD - WT	Q8CCH2	Nhlrc3	0.533979	0.326974	0.740985	14.5486	5.34238	2.13995e-05	0.000770985	2.65588	up
mICD - WT	Q6NSW3-2	Sphkap	0.269285	0.164809	0.37376	16.6589	5.33813	2.16214e-05	0.00077534	2.64571	up
mICD - WT	O35526	Stx1a	0.193176	0.117921	0.268432	22.8157	5.31629	2.27998e-05	0.000810025	2.59343	up
mICD - WT	Q9R1Q9	Atp6ap1	0.2188	0.132584	0.305015	17.7584	5.25599	2.64025e-05	0.000932765	2.44893	up
mICD - WT	E9Q6J5;E9Q6J5-2;E9Q6J5-3	Bod1l	0.213602	0.129411	0.297793	15.3177	5.25452	2.64976e-05	0.000932765	2.44539	up
mICD - WT	Q3UHE1	Pitpnm3	0.162037	0.0980734	0.226001	17.8142	5.24654	2.70175e-05	0.000946722	2.42625	up
mICD - WT	Q9Z2D0	Mtmr9	-0.138999	-0.193937	-0.084061	16.8606	-5.24	2.74514e-05	0.000957555	2.41056	down
mICD - WT	P49117	Nr2c2	0.433216	0.261668	0.604764	15.2912	5.23011	2.81212e-05	0.000976481	2.38682	up
mICD - WT	Q7TMR0	Prcp	-0.43959	-0.613745	-0.265435	15.6162	-5.22762	2.8292e-05	0.000977986	2.38086	down
mICD - WT	Q91ZG2	Mpped1	0.323712	0.195076	0.452348	15.9786	5.21182	2.9403e-05	0.00101183	2.34294	up
mICD - WT	Q5SSH8	Cyb5d2	0.262593	0.158113	0.367072	15.443	5.20527	2.98768e-05	0.00102355	2.3272	up
mICD - WT	Q8C0L9	Gpcpd1	-0.164063	-0.229379	-0.0987463	20.0956	-5.20212	3.01075e-05	0.00102687	2.31963	down
mICD - WT	E9PUQ8	Dgkd	0.212903	0.128056	0.29775	14.7592	5.19683	3.04981e-05	0.00103559	2.30693	up
mICD - WT	P58404;P58404-2	Strn4	0.123452	0.0741965	0.172708	19.0316	5.1908	3.09501e-05	0.0010463	2.29245	up
mICD - WT	Q8K4G5-2	Ablim1	-0.113378	-0.158689	-0.0680664	18.9143	-5.18219	3.16077e-05	0.00106172	2.27175	down
mICD - WT	Q8C437-3	Pex5l	-0.263707	-0.369118	-0.158297	19.9823	-5.18121	3.16828e-05	0.00106172	2.26942	down
mICD - WT	Q9WVJ2	Psmd13	0.147357	0.0884011	0.206314	19.3383	5.17647	3.20515e-05	0.00106941	2.25803	up
mICD - WT	P70398	Usp9x	0.106457	0.0638082	0.149106	19.7072	5.16962	3.25921e-05	0.00107905	2.24156	up
mICD - WT	P63166	Sumo1	0.286498	0.171692	0.401304	16.2767	5.16831	3.26965e-05	0.00107905	2.23841	up
mICD - WT	Q6ZPQ6;Q6ZPQ6-2	Pitpnm2	0.126388	0.0757334	0.177042	19.5999	5.16749	3.27624e-05	0.00107905	2.23643	up
mICD - WT	P97861;Q9ERE2	Krt86;Krt81	-0.727376	-1.01926	-0.435492	20.2646	-5.16108	3.32791e-05	0.00109138	2.22103	down
mICD - WT	Q921G8	Tubgcp2	0.148129	0.0884586	0.207799	16.5396	5.14131	3.49257e-05	0.00113889	2.1735	up
mICD - WT	Q9D0R2	Tars1	-0.120202	-0.168634	-0.0717706	18.7255	-5.14015	3.50245e-05	0.00113889	2.17072	down
mICD - WT	Q62421	Sh3gl3	0.229667	0.136992	0.322341	19.9769	5.13253	3.56832e-05	0.00115541	2.15238	up
mICD - WT	Q9WV30;Q9WV30-2;Q9WV30-4	Nfat5	0.314516	0.187549	0.441483	15.5	5.13031	3.5877e-05	0.00115681	2.14705	up
mICD - WT	Q9EQC0	Chst1	0.237968	0.141549	0.334386	15.9894	5.11152	3.75638e-05	0.00120613	2.10184	up
mICD - WT	Q8CIN6;Q8CIN6-2	Celf3	0.5263	0.312569	0.74003	17.0897	5.09986	3.86501e-05	0.00123584	2.07379	up
mICD - WT	Q8BYC6	Taok3	0.240886	0.143028	0.338743	16.3825	5.0981	3.88172e-05	0.00123603	2.06954	up
mICD - WT	O54941	Smarce1	0.199242	0.118242	0.280242	16.3635	5.09433	3.91764e-05	0.00124231	2.06048	up
mICD - WT	Q9R1T2	Sae1	0.216361	0.128115	0.304607	18.0183	5.07781	4.0793e-05	0.00128825	2.0207	up
mICD - WT	Q99LB2	Dhrs4	-0.266136	-0.374723	-0.157549	16.187	-5.07596	4.09781e-05	0.0012888	2.01624	down
mICD - WT	Q8R5C5	Actr1b	0.154631	0.0914551	0.217808	21.135	5.06915	4.16663e-05	0.00130509	1.99986	up
mICD - WT	Q8BIJ7	Rufy1	0.315269	0.185694	0.444843	16.224	5.03911	4.48472e-05	0.00139825	1.9275	up
mICD - WT	A2ADY9	Ddi2	0.194624	0.114611	0.274636	19.1704	5.03768	4.5005e-05	0.00139825	1.92404	up
mICD - WT	P27773	Pdia3	-0.131429	-0.185484	-0.0773747	22.0115	-5.0356	4.52349e-05	0.00139973	1.91903	down
mICD - WT	Q61361	Bcan	-0.18396	-0.25966	-0.10826	22.192	-5.03293	4.55319e-05	0.00140326	1.9126	down
mICD - WT	O55060	Tpmt	-0.166783	-0.235438	-0.0981269	16.6474	-5.03114	4.57316e-05	0.00140378	1.90829	down
mICD - WT	Q80TV8	Clasp1	-0.100595	-0.142065	-0.0591246	17.8321	-5.02378	4.65639e-05	0.00142363	1.89055	down
mICD - WT	P43406	Itgav	-0.12361	-0.174604	-0.0726166	18.4042	-5.02029	4.69636e-05	0.00143015	1.88215	down
mICD - WT	Q3UFS0	Zyg11b	0.173137	0.101584	0.24469	17.0681	5.01138	4.80016e-05	0.00145599	1.86065	up
mICD - WT	P13864	Dnmt1	0.294533	0.172712	0.416353	15.0616	5.00732	4.84816e-05	0.00146476	1.85087	up
mICD - WT	P27641	Xrcc5	0.432207	0.253233	0.611181	14.7888	5.00143	4.91862e-05	0.00148022	1.83668	up
mICD - WT	Q8BHE3	Atcay	-0.152975	-0.216353	-0.0895957	19.833	-4.99881	4.95032e-05	0.00148394	1.83036	down
mICD - WT	Q7M729	Scn4b	-0.79055	-1.11845	-0.462648	17.0091	-4.99317	5.01926e-05	0.00149875	1.81677	down
mICD - WT	Q9JI59	Jam2	-0.316695	-0.448109	-0.18528	15.4222	-4.99103	5.04568e-05	0.0015008	1.8116	down
mICD - WT	Q8R2H9	Phospho1	-0.355698	-0.503647	-0.207749	17.298	-4.97922	5.19397e-05	0.00153894	1.78313	down
mICD - WT	Q8BZH4	Pogz	0.230869	0.134778	0.32696	15.1082	4.97595	5.23584e-05	0.00154538	1.77523	up
mICD - WT	P17879;Q61696	Hspa1b;Hspa1a	-0.162602	-0.230305	-0.0948983	22.5052	-4.97401	5.26083e-05	0.00154681	1.77055	down
mICD - WT	Q8R3B1	Plcd1	-0.13331	-0.188901	-0.0777182	18.2132	-4.96645	5.35938e-05	0.00156977	1.75231	down
mICD - WT	Q7TNF0	Doc2a	0.255322	0.148756	0.361887	18.136	4.96208	5.41711e-05	0.00158064	1.74178	up
mICD - WT	E1U8D0	Soga1	0.553218	0.322145	0.784291	21.5984	4.95837	5.46668e-05	0.00158906	1.73282	up
mICD - WT	Q68FL6	Mars1	0.124464	0.0723833	0.176546	19.9189	4.94945	5.58766e-05	0.0016181	1.71131	up
mICD - WT	Q8BS45	Ttc26	0.516335	0.299975	0.732695	15.9216	4.9425	5.6838e-05	0.00163975	1.69454	up
mICD - WT	Q91YD9	Wasl	-0.180698	-0.25646	-0.104937	18.7293	-4.93967	5.72347e-05	0.00164501	1.68771	down
mICD - WT	Q9Z1R2	Bag6	0.121002	0.0702131	0.17179	18.8523	4.93421	5.80071e-05	0.00166099	1.67453	up
mICD - WT	P62897	Cycs	-0.364561	-0.517952	-0.21117	21.7404	-4.92222	5.97401e-05	0.0016994	1.6456	down
mICD - WT	P56959	Fus	0.137921	0.079886	0.195957	21.6695	4.92188	5.97913e-05	0.0016994	1.64476	up
mICD - WT	Q8CD10	Micu2	0.94825	0.436977	1.45952	12.2241	4.92096	0.00573237	0.0399548	-1.67178	up
mICD - WT	Q99MB7	Rnf141	0.211456	0.122153	0.30076	17.0867	4.90392	6.24881e-05	0.00176939	1.60141	up
mICD - WT	P05532;P05532-2	Kit	0.391727	0.22624	0.557214	15.3679	4.90245	6.27148e-05	0.00176939	1.59785	up
mICD - WT	Q61074	Ppm1g	0.184502	0.106443	0.262561	18.579	4.8952	6.3842e-05	0.00179459	1.58035	up
mICD - WT	P70699	Gaa	0.241588	0.139309	0.343867	18.4759	4.89195	6.4354e-05	0.00180238	1.5725	up
mICD - WT	P48318	Gad1	-0.267506	-0.381124	-0.153888	20.062	-4.87616	6.69006e-05	0.00186689	1.53438	down
mICD - WT	P56873	Znrd2	0.324485	0.186474	0.462495	17.1999	4.86938	6.80245e-05	0.00189138	1.51801	up
mICD - WT	Q8VBT0	Tmx1	0.230992	0.13263	0.329353	17.6691	4.86366	6.89882e-05	0.00190647	1.5042	up
mICD - WT	Q8BFZ9	Erlin2	0.134676	0.0773224	0.192029	19.4554	4.86321	6.90643e-05	0.00190647	1.50311	up
mICD - WT	P47856;P47856-2	Gfpt1	0.178337	0.102362	0.254312	17.4463	4.86141	6.93705e-05	0.00190806	1.49877	up
mICD - WT	Q8C4G9	Adgra1	0.30108	0.172761	0.429399	17.4025	4.85939	6.97163e-05	0.00191073	1.49388	up
mICD - WT	Q7TMF3	Ndufa12	-0.132518	-0.189034	-0.0760016	19.8223	-4.85616	7.0273e-05	0.00191913	1.48607	down
mICD - WT	P70174	Hrh1	0.279359	0.160138	0.39858	16.1266	4.8529	7.08382e-05	0.00192652	1.47821	up
mICD - WT	P61021	Rab5b	0.155889	0.0893442	0.222433	18.2956	4.85171	7.10457e-05	0.00192652	1.47533	up
mICD - WT	Q6DFV7	Ncoa7	-0.198376	-0.283155	-0.113596	18.0907	-4.84607	7.20388e-05	0.00194657	1.4617	down
mICD - WT	Q61672	Slc29a2	0.276082	0.158058	0.394107	16.9851	4.84459	7.23005e-05	0.00194679	1.45814	up
mICD - WT	Q68FL4	Ahcyl2	-0.125608	-0.179464	-0.0717532	22.0661	-4.83039	7.4871e-05	0.00200895	1.42383	down
mICD - WT	Q7TSF4	Lrrc75a	0.225697	0.128818	0.322576	15.9605	4.8249	7.58898e-05	0.00202919	1.41056	up
mICD - WT	Q8CH09	Sugp2	0.150561	0.085773	0.215349	17.3117	4.81294	7.8158e-05	0.00207144	1.38165	up
mICD - WT	Q9DC22	Dcaf6	0.242257	0.138	0.346515	16.7056	4.8124	7.82602e-05	0.00207144	1.38036	up
mICD - WT	E9Q7G0	Numa1	0.186704	0.106353	0.267056	16.7657	4.81231	7.82794e-05	0.00207144	1.38012	up
mICD - WT	Q80WM4	Hapln4	-0.580435	-0.831088	-0.329783	18.4338	-4.79594	8.14975e-05	0.00214618	1.34057	down
mICD - WT	Q9QZQ8	Macroh2a1	0.22741	0.129157	0.325662	19.3061	4.79356	8.19761e-05	0.00214618	1.33483	up
mICD - WT	Q9Z127	Slc7a5	0.147285	0.0836364	0.210933	18.9954	4.79251	8.21889e-05	0.00214618	1.33228	up
mICD - WT	Q9CQG9	Tmem100	0.536606	0.304706	0.768505	14.822	4.79234	8.22227e-05	0.00214618	1.33188	up
mICD - WT	Q66T02;Q66T02-2	Plekhg5	0.178044	0.100974	0.255114	15.8332	4.78448	8.38289e-05	0.00217848	1.31289	up
mICD - WT	Q9JIA1	Lgi1	-0.203223	-0.29121	-0.115236	20.8128	-4.78352	8.40281e-05	0.00217848	1.31056	down
mICD - WT	P62309	Snrpg	0.280998	0.159155	0.402842	19.0684	4.77631	8.55329e-05	0.00220325	1.29314	up
mICD - WT	O35126	Atn1	0.593968	0.336411	0.851525	15.3406	4.7762	8.55574e-05	0.00220325	1.29286	up
mICD - WT	Q91WV0	Dr1	0.208022	0.117777	0.298267	18.125	4.77395	8.60324e-05	0.00220807	1.28742	up
mICD - WT	Q6PGK7	Chst10	2.60206	1.40868	3.79544	14.2258	4.77237	0.000507819	0.00771683	0.0106581	up
mICD - WT	O08908	Pik3r2	0.160698	0.0909543	0.230442	16.8235	4.77197	8.64534e-05	0.00221148	1.28263	up
mICD - WT	Q9JJC6	Rilpl1	0.208556	0.1179	0.299212	18.0205	4.76451	8.80566e-05	0.00224501	1.2646	up
mICD - WT	Q9JHK4	Rabggta	0.111664	0.0630428	0.160285	19.1975	4.75641	8.98304e-05	0.00228264	1.24503	up
mICD - WT	Q91XD6	Vps36	0.218204	0.12314	0.313268	17.5343	4.75378	9.04147e-05	0.00228991	1.23867	up
mICD - WT	Q8C7R4	Uba6	-0.11561	-0.166066	-0.0651534	17.9036	-4.74538	9.23063e-05	0.00233013	1.21835	down
mICD - WT	Q9DB16	Cab39l	-0.245761	-0.35326	-0.138263	16.6385	-4.73481	9.47402e-05	0.00237598	1.19282	down
mICD - WT	O08529	Capn2	-0.166073	-0.238716	-0.093431	19.0031	-4.73481	9.47418e-05	0.00237598	1.1928	down
mICD - WT	Q9WVK8	Cyp46a1	0.136978	0.0769665	0.196989	19.8742	4.72727	9.65183e-05	0.00241264	1.17457	up
mICD - WT	P31649	Slc6a13	0.618891	0.347652	0.89013	16.0999	4.72557	9.69233e-05	0.0024149	1.17047	up
mICD - WT	Q8BJU0	Sgta	-0.136953	-0.197142	-0.0767632	19.521	-4.7124	0.00010012	0.00248648	1.13863	down
mICD - WT	Q2TPA8	Hsdl2	-0.159047	-0.229002	-0.0890922	18.0048	-4.70869	0.000101041	0.00250126	1.12965	down
mICD - WT	Q9D1G3	Hhatl	-0.387116	-0.557526	-0.216706	16.017	-4.70477	0.000102021	0.0025174	1.12018	down
mICD - WT	Q99MK8	Grk2	-0.16776	-0.241665	-0.0938549	18.3471	-4.70118	0.000102928	0.00253164	1.1115	down
mICD - WT	Q9CYI4	Luc7l	-0.182473	-0.262891	-0.102056	17.253	-4.6994	0.000103382	0.00253467	1.10719	down
mICD - WT	Q3UYK3	Tbc1d9	-0.308518	-0.444583	-0.172452	16.4322	-4.69596	0.000104262	0.00254097	1.09888	down
mICD - WT	Q99KI3	Emc3	-0.21239	-0.306063	-0.118717	17.6761	-4.69581	0.000104301	0.00254097	1.09851	down
mICD - WT	Q9D8V0	Hm13	0.202371	0.113055	0.291688	16.9668	4.69258	0.000105134	0.00255317	1.09071	up
mICD - WT	Q62394	Znf185	1.6031	0.867645	2.33855	10.0372	4.69042	0.000380229	0.00628853	0.203166	up
mICD - WT	A4Q9F0	Ttll7	0.404476	0.225789	0.583162	14.1223	4.68806	0.000106312	0.00257363	1.07978	up
mICD - WT	P08551	Nefl	-0.754996	-1.08942	-0.420572	21.5519	-4.67562	0.000109626	0.00264551	1.04968	down
mICD - WT	Q99M01	Fars2	0.277836	0.154517	0.401154	20.027	4.66608	0.000112235	0.00269998	1.02662	up
mICD - WT	P14069	S100a6	0.322377	0.179236	0.465518	18.11	4.66436	0.000112712	0.00270298	1.02246	up
mICD - WT	Q6ZPR5;Q6ZPR5-2;Q6ZPR5-3;Q6ZPR5-4	Smpd4	0.223053	0.123951	0.322155	15.3158	4.66143	0.000113529	0.00271408	1.01539	up
mICD - WT	Q61387	Cox7a2l	0.157281	0.0873594	0.227202	20.5566	4.65864	0.000114315	0.0027244	1.00862	up
mICD - WT	Q99P58	Rab27b	0.255808	0.142036	0.369579	16.8079	4.65664	0.00011488	0.00272938	1.00379	up
mICD - WT	Q9CR16	Ppid	0.139937	0.0775163	0.202357	20.7669	4.64298	0.000118816	0.00281418	0.970765	up
mICD - WT	P10852-2	Slc3a2	0.251773	0.139361	0.364184	20.1115	4.63864	0.000120094	0.00283571	0.960275	up
mICD - WT	Q08122;Q08122-1;Q08122-2;Q08122-4	Tle3	0.348541	0.192748	0.504334	15.0623	4.63339	0.000121663	0.00286392	0.94756	up
mICD - WT	Q91VK4	Itm2c	0.152212	0.084011	0.220412	18.3929	4.62223	0.000125057	0.00293483	0.920588	up
mICD - WT	P63242	Eif5a	-0.129487	-0.187591	-0.0713833	20.6878	-4.61545	0.000127168	0.00297527	0.904188	down
mICD - WT	P58069	Rasa2	0.214474	0.117926	0.311023	16.1583	4.60069	0.000131886	0.00307628	0.868492	up
mICD - WT	Q8R349	Cdc16	0.178834	0.0982315	0.259436	16.5432	4.5951	0.00013372	0.00310929	0.854968	up
mICD - WT	Q78RX3	Smim12	-0.352737	-0.51176	-0.193714	15.8712	-4.59391	0.000134112	0.00310929	0.852097	down
mICD - WT	Q8C078	Camkk2	-0.214327	-0.310984	-0.11767	19.5769	-4.59234	0.000134634	0.00311199	0.848293	down
mICD - WT	Q8BZA9	Tigar	-0.206067	-0.299166	-0.112968	17.6321	-4.58411	0.000137396	0.00316629	0.828401	down
mICD - WT	P70208	Plxna3	0.317171	0.173724	0.460617	15.6765	4.57927	0.000139047	0.00319475	0.816699	up
mICD - WT	Q9WTU6	Mapk9	-0.135193	-0.196425	-0.073961	17.8276	-4.57265	0.000141338	0.0032377	0.800691	down
mICD - WT	Q60760;Q60760-2	Grb10	0.309046	0.168833	0.449259	15.114	4.56486	0.000144084	0.00328751	0.781846	up
mICD - WT	P24452	Capg	0.449553	0.245557	0.653549	15.4717	4.56406	0.00014437	0.00328751	0.779908	up
mICD - WT	Q8BVG8	Nat14	0.274051	0.149651	0.398452	17.4342	4.56249	0.000144928	0.00329047	0.776126	up
mICD - WT	P23591	Gfus	0.202627	0.110583	0.294671	17.9103	4.55926	0.00014609	0.00330707	0.768304	up
mICD - WT	F6ZDS4	Tpr	0.125978	0.0687288	0.183228	18.1813	4.55739	0.000146764	0.00331254	0.7638	up
mICD - WT	Q69ZR2	Hectd1	-0.0883113	-0.12846	-0.0481624	16.8105	-4.55549	0.000147457	0.00331843	0.759186	down
mICD - WT	Q501J2	Antkmt	0.703437	0.382999	1.02388	15.6423	4.54646	0.000150781	0.00337487	0.737359	up
mICD - WT	P56394	Cox17	0.277059	0.150845	0.403274	18.5152	4.54629	0.000150844	0.00337487	0.736947	up
mICD - WT	P63058;P63058-3	Thra	0.293531	0.159726	0.427336	14.9959	4.54333	0.00015195	0.00338973	0.729794	up
mICD - WT	Q06138	Cab39	-0.124698	-0.18159	-0.0678059	19.9916	-4.53942	0.000153424	0.00341269	0.720343	down
mICD - WT	Q8R2L5	Mrps18c	-0.515254	-0.75161	-0.278897	16.1606	-4.52677	0.000174666	0.00377575	0.637353	down
mICD - WT	Q9R0X4	Acot9	-0.115448	-0.168311	-0.062585	19.108	-4.523	0.000159772	0.00354361	0.680657	down
mICD - WT	Q9DCP2	Slc38a3	-0.286699	-0.418015	-0.155384	19.8833	-4.52172	0.000160281	0.00354466	0.677541	down
mICD - WT	P16388	Kcna1	-0.346534	-0.505443	-0.187626	19.2891	-4.51639	0.000162401	0.00358123	0.664679	down
mICD - WT	Q7TPB0	Plppr3	0.389018	0.210359	0.567677	17.12	4.50959	0.000165155	0.00363153	0.648219	up
mICD - WT	Q8BNN1	Spata2l	0.250687	0.135483	0.36589	17.8624	4.5067	0.000166336	0.00364703	0.64125	up
mICD - WT	A2AWA9	Rabgap1	0.0904211	0.048762	0.13208	19.0229	4.49523	0.000171117	0.00374117	0.613516	up
mICD - WT	P00493	Hprt1	-0.13857	-0.202474	-0.0746661	21.1091	-4.4909	0.000172954	0.0037706	0.603066	down
mICD - WT	Q7TN33	Celf6	0.309296	0.166579	0.452014	15.9926	4.48837	0.000174039	0.00377575	0.596948	up
mICD - WT	P54869	Hmgcs2	0.415669	0.223831	0.607507	17.4245	4.48751	0.000174413	0.00377575	0.594849	up
mICD - WT	Q8C1A5	Thop1	0.15442	0.0831101	0.225731	20.2804	4.48481	0.000175576	0.00378474	0.588346	up
mICD - WT	Q68ED7	Crtc1	0.18663	0.100407	0.272853	19.1551	4.4828	0.00017645	0.00379294	0.583485	up
mICD - WT	Q9Z0J0	Npc2	-0.248615	-0.363523	-0.133706	15.764	-4.4809	0.000177281	0.00380014	0.578892	down
mICD - WT	Q9ERU9	Ranbp2	0.141376	0.0759767	0.206774	19.9238	4.4771	0.000178955	0.00381717	0.569695	up
mICD - WT	P24369	Ppib	0.211466	0.113638	0.309293	19.6712	4.47684	0.00017907	0.00381717	0.569068	up
mICD - WT	Q64471	Gstt1	0.358895	0.192748	0.525043	16.6119	4.4737	0.000180464	0.00382161	0.56148	up
mICD - WT	Q9JMC3	Dnaja4	-0.198962	-0.291096	-0.106829	17.8709	-4.47245	0.000181022	0.00382161	0.558462	down
mICD - WT	Q9Z2U0	Psma7	0.109239	0.0586517	0.159826	20.3483	4.47228	0.000181095	0.00382161	0.558064	up
mICD - WT	O08599	Stxbp1	0.113841	0.0611179	0.166563	24.9183	4.47189	0.00018127	0.00382161	0.55712	up
mICD - WT	Q8K0E1	Kctd15	0.266897	0.14248	0.391314	15.7953	4.46739	0.000223133	0.0044246	0.393065	up
mICD - WT	Q9CYN9	Atp6ap2	0.125816	0.067463	0.184169	20.5497	4.46545	0.00018418	0.00386175	0.54154	up
mICD - WT	P27612	Plaa	-0.0905394	-0.132593	-0.0484858	19.0785	-4.45888	0.000187191	0.00391419	0.525677	down
mICD - WT	Q69ZX8	Ablim3	0.363818	0.194319	0.533316	16.5925	4.44538	0.000193539	0.0040288	0.493064	up
mICD - WT	Q8BKG3	Ptk7	0.199665	0.106635	0.292695	19.9041	4.445	0.000193723	0.0040288	0.492134	up
mICD - WT	Q9R0D8	Wdr54	0.198031	0.105679	0.290382	18.3509	4.441	0.000195648	0.00405785	0.482463	up
mICD - WT	Q921Q3;Q921Q3-2	Alg1	0.287706	0.153499	0.421914	15.8988	4.43981	0.000196221	0.00405877	0.479603	up
mICD - WT	Q99KU0	Vmp1	-0.152243	-0.223286	-0.0811997	16.8121	-4.43819	0.000197009	0.0040641	0.475687	down
mICD - WT	Q64669	Nqo1	0.216323	0.115336	0.317311	16.1502	4.43637	0.000197899	0.00407153	0.471276	up
mICD - WT	Q69Z99	Znf512	0.208369	0.110863	0.305876	16.383	4.42582	0.000203124	0.00416784	0.445797	up
mICD - WT	Q9WU78	Pdcd6ip	-0.0976274	-0.143368	-0.0518864	19.8044	-4.42036	0.00020588	0.0042057	0.432621	down
mICD - WT	Q80TJ1-2	Cadps	0.314787	0.167289	0.462285	21.5788	4.42	0.000206065	0.0042057	0.431743	up
mICD - WT	Q6P4S6	Sik3	0.0892769	0.0474034	0.13115	18.6053	4.41563	0.000208304	0.00424012	0.421178	up
mICD - WT	O35668;O35668-2	Hap1	0.893183	0.47352	1.31285	16.1699	4.4079	0.000212316	0.00431035	0.40253	up
mICD - WT	Q9QZM0	Ubqln2	0.1388	0.0735587	0.204042	20.5116	4.40613	0.000213248	0.00431785	0.398249	up
mICD - WT	Q99PU5	Acsbg1	-0.16887	-0.248327	-0.0894132	18.8043	-4.40162	0.000215637	0.00434923	0.387358	down
mICD - WT	P62484	Abi2	0.24271	0.128495	0.356924	20.2936	4.40107	0.000215931	0.00434923	0.386027	up
mICD - WT	Q9D1Q4	Dpm3	0.26547	0.140461	0.390478	16.881	4.39813	0.000217505	0.00436947	0.378927	up
mICD - WT	Q9QYB5-2	Add3	0.763448	0.403739	1.12316	15.2801	4.39562	0.000218861	0.00437408	0.372854	up
mICD - WT	Q8VI33	Taf9	0.188156	0.0994993	0.276813	15.6418	4.39541	0.000218974	0.00437408	0.372349	up
mICD - WT	P14211	Calr	-0.178073	-0.261995	-0.0941505	21.2326	-4.39454	0.000219445	0.00437408	0.370251	down
mICD - WT	Q2NL51	Gsk3a	0.0848335	0.0448296	0.124837	19.0079	4.39195	0.000220852	0.00439073	0.364003	up
mICD - WT	A2A9C3	Szt2	0.262373	0.13847	0.386276	19.3992	4.38559	0.000224349	0.00443726	0.348651	up
mICD - WT	P34928	Apoc1	0.901346	0.475561	1.32713	16.757	4.38423	0.000225104	0.00444074	0.34537	up
mICD - WT	Q3U487	Hectd3	0.126928	0.0669541	0.186902	17.0135	4.38316	0.000225702	0.00444113	0.342774	up
mICD - WT	Q78JW9	Ubfd1	0.185001	0.0975182	0.272483	17.7511	4.3797	0.000227638	0.00446777	0.334429	up
mICD - WT	Q5GH64	Xkr7	0.306762	0.161665	0.451858	16.1381	4.37861	0.000228253	0.00446841	0.331793	up
mICD - WT	Q9D8X1	Cutc	0.312248	0.164375	0.460121	16.1632	4.37324	0.000231303	0.00450696	0.318824	up
mICD - WT	Q80Y83;Q80Y83-10;Q80Y83-11;Q80Y83-12;Q80Y83-2;Q80Y83-3;Q80Y83-4;Q80Y83-5;Q80Y83-6;Q80Y83-7;Q80Y83-8;Q80Y83-9	Dixdc1	0.489371	0.257608	0.721133	14.1173	4.37307	0.000231397	0.00450696	0.318426	up
mICD - WT	Q8K0F1	Tbc1d23	0.234628	0.123331	0.345925	16.8415	4.36604	0.000235453	0.00457434	0.301453	up
mICD - WT	Q8BGA3	Lrrtm2	0.199464	0.104815	0.294114	17.1153	4.36455	0.000236321	0.00457962	0.297856	up
mICD - WT	Q7TSV4	Pgm2	0.199705	0.104805	0.294606	16.4914	4.35827	0.000240019	0.00463955	0.28269	up
mICD - WT	P25233	Ndn	1.15717	0.600003	1.71433	15.1889	4.35448	0.000359604	0.00607842	0.0630742	up
mICD - WT	O35633;O35633-2	Slc32a1	-0.110642	-0.163348	-0.0579363	20.8293	-4.34764	0.000246403	0.00474941	0.25705	down
mICD - WT	Q69Z98;Q69Z98-3	Brsk2	-0.178507	-0.263559	-0.0934557	19.4904	-4.34676	0.000246939	0.00474941	0.254924	down
mICD - WT	Q6P2B1	Tnpo3	-0.102141	-0.150846	-0.053437	20.313	-4.34336	0.000249024	0.00477753	0.246713	down
mICD - WT	Q8C4X7-2	Minar2	0.348019	0.181848	0.51419	16.257	4.33751	0.000252648	0.00483497	0.232604	up
mICD - WT	Q8CH72	Trim32	0.146063	0.0761452	0.21598	18.0974	4.32659	0.000259554	0.00494378	0.206273	up
mICD - WT	Q640M6	Gdpd5	-0.196989	-0.291287	-0.102692	15.833	-4.32649	0.000259623	0.00494378	0.206013	down
mICD - WT	P20065-2	Tmsb4x	0.248313	0.129393	0.367233	22.6068	4.32449	0.000260904	0.00495589	0.201206	up
mICD - WT	P62257	Ube2h	-0.26124	-0.386483	-0.135997	17.3769	-4.31996	0.000263846	0.00498708	0.190258	down
mICD - WT	Q8K406	Lgi3	-0.558152	-0.825827	-0.290477	17.5566	-4.31854	0.000264773	0.00499231	0.186833	down
mICD - WT	P59325	Eif5	-0.114918	-0.170111	-0.0597239	18.6443	-4.31211	0.000269013	0.00504299	0.171327	down
mICD - WT	Q8VHR5	Gatad2b	0.162609	0.0845009	0.240718	16.6578	4.31161	0.00026934	0.00504299	0.17014	up
mICD - WT	Q8CFJ9	Wdr24	0.293962	0.152729	0.435195	14.921	4.31069	0.000269952	0.00504299	0.167924	up
mICD - WT	P48722	Hspa4l	-0.122588	-0.181488	-0.0636885	21.4058	-4.31049	0.00027009	0.00504299	0.167426	down
mICD - WT	B1AUH1;B1AUH1-2	Ptpru	0.919865	0.47645	1.36328	13.6756	4.30773	0.000296641	0.00531768	0.0940003	up
mICD - WT	Q922H2	Pdk3	-0.128743	-0.190645	-0.0668417	18.5379	-4.3074	0.000272159	0.00506929	0.159975	down
mICD - WT	Q7TN29;Q7TN29-2	Smap2	0.11322	0.0587386	0.167701	19.2981	4.30396	0.000274478	0.00509567	0.151693	up
mICD - WT	Q5SSL4	Abr	-0.127483	-0.188836	-0.0661295	19.3241	-4.30334	0.000274903	0.00509567	0.150182	down
mICD - WT	Q8CJ40;Q8CJ40-3	Crocc	0.203352	0.105441	0.301262	15.5246	4.30139	0.000276227	0.00510787	0.145493	up
mICD - WT	O08915	Aip	0.15746	0.0815922	0.233327	18.7051	4.29839	0.000278284	0.00513353	0.138253	up
mICD - WT	O55229	Chkb	-0.28757	-0.426268	-0.148871	17.763	-4.29402	0.000281306	0.00517685	0.127709	down
mICD - WT	Q3TZZ7	Esyt2	-0.168379	-0.249647	-0.0871115	18.2872	-4.29104	0.000283383	0.00520259	0.12053	down
mICD - WT	Q5PR69;Q5PR69-2	Cracd	0.212672	0.109934	0.315411	15.6948	4.28717	0.000286105	0.00523715	0.111202	up
mICD - WT	Q8BS39;Q8BS39-2	Ccdc32	0.370714	0.191585	0.549843	14.8247	4.28612	0.000286845	0.00523715	0.10868	up
mICD - WT	Q2M3X8	Phactr1	0.144015	0.074416	0.213613	19.3277	4.28546	0.000287313	0.00523715	0.10709	up
mICD - WT	Q8C1Z7	Bbs4	0.213099	0.110079	0.316119	14.8436	4.28404	0.000288326	0.00524316	0.103657	up
mICD - WT	Q64516;Q64516-1;Q64516-2	Gk	-0.127412	-0.189038	-0.0657859	19.5356	-4.28191	0.000289844	0.0052583	0.0985333	down
mICD - WT	Q8C1Q6	Smim4	-0.268972	-0.399117	-0.138827	14.1642	-4.28027	0.000291023	0.00526724	0.0945716	down
mICD - WT	Q9D799	Mtfmt	-0.3456	-0.512922	-0.178279	14.0537	-4.27774	0.000292846	0.00528777	0.0884769	down
mICD - WT	Q8CJ19	Mical3	0.105357	0.0543193	0.156394	17.9385	4.2753	0.000294619	0.00530729	0.0825892	up
mICD - WT	Q04690;Q04690-2	Nf1	0.120509	0.0620649	0.178953	19.0907	4.27043	0.000298186	0.00531768	0.0708471	up
mICD - WT	Q9D882	Fam241b	0.188645	0.097153	0.280137	18.3857	4.27026	0.000298308	0.00531768	0.0704497	up
mICD - WT	Q9JLC8;Q9JLC8-3	Sacs	-0.169017	-0.250992	-0.087041	17.0619	-4.27009	0.000298434	0.00531768	0.0700354	down
mICD - WT	O70400	Pdlim1	-0.294011	-0.436621	-0.151401	16.504	-4.26978	0.00029866	0.00531768	0.0692962	down
mICD - WT	P12023	App	-0.149411	-0.22193	-0.076893	19.8553	-4.26705	0.00030068	0.00534125	0.062721	down
mICD - WT	Q8K596	Slc8a2	0.194249	0.0998822	0.288617	21.4225	4.26315	0.000303592	0.00538051	0.05332	up
mICD - WT	O35704	Sptlc1	0.445639	0.22886	0.662418	15.475	4.25753	0.000307835	0.00543788	0.0397803	up
mICD - WT	Q8R059	Gale	0.164261	0.0843467	0.244175	16.9335	4.25699	0.000308246	0.00543788	0.0384791	up
mICD - WT	Q8VC88	Gca	-0.235196	-0.349653	-0.120738	15.9771	-4.25577	0.000309179	0.00544183	0.0355323	down
mICD - WT	Q8BLN5	Lss	0.591398	0.303263	0.879533	14.9396	4.25085	0.000312953	0.00549566	0.0236969	up
mICD - WT	Q8BNY6	Ncs1	0.125042	0.0640897	0.185994	20.147	4.24873	0.0003146	0.00551197	0.0185767	up
mICD - WT	Q80XS6	Samd4b	0.283969	0.145227	0.422712	14.8653	4.23892	0.000322317	0.00563431	-0.00505581	up
mICD - WT	Q811D0	Dlg1	-0.119716	-0.17824	-0.0611925	20.2577	-4.23656	0.000324202	0.00564841	-0.0107426	down
mICD - WT	Q571I9	Aldh16a1	0.640359	0.327281	0.953438	16.4026	4.23606	0.000324596	0.00564841	-0.0119259	up
mICD - WT	P62869	Elob	0.131317	0.0670581	0.195576	19.7176	4.23232	0.000327609	0.00568795	-0.0209359	up
mICD - WT	P07356	Anxa2	0.680044	0.346959	1.01313	17.1527	4.22838	0.000330812	0.00573058	-0.0304207	up
mICD - WT	Q8BLY2	Tars3	0.096281	0.0490904	0.143472	18.7045	4.22549	0.00033318	0.00575862	-0.0373768	up
mICD - WT	Q80SW1	Ahcyl1	-0.167858	-0.25017	-0.0855457	20.1941	-4.22347	0.00033485	0.00577447	-0.0422499	down
mICD - WT	Q8C7E9	Cstf2t	0.175008	0.0891596	0.260857	15.0894	4.22199	0.000336077	0.00578263	-0.0458151	up
mICD - WT	Q9CPV2	Anapc16	0.540488	0.274557	0.806419	17.2413	4.22038	0.000366446	0.0061534	-0.112496	up
mICD - WT	P60122	Ruvbl1	0.164789	0.0838975	0.24568	18.4564	4.21908	0.0003385	0.00581129	-0.052819	up
mICD - WT	Q99MR0	Actl6b	0.160372	0.0815802	0.239163	17.3368	4.21542	0.000341572	0.00585095	-0.0616276	up
mICD - WT	Q9CR98	Fam136a	-0.174469	-0.260395	-0.0885433	17.4852	-4.2052	0.000350298	0.00597051	-0.0862137	down
mICD - WT	P21619	Lmnb2	0.156432	0.0793822	0.233482	21.1332	4.2048	0.000350647	0.00597051	-0.0871855	up
mICD - WT	Q8BUM6	Fam163b	0.234719	0.119101	0.350336	17.3875	4.20452	0.000350886	0.00597051	-0.087849	up
mICD - WT	Q3URU2	Peg3	0.622086	0.315533	0.928639	15.8564	4.20278	0.000352398	0.00597441	-0.0920392	up
mICD - WT	Q8CIE2;Q8CIE2-2;Q8CIE2-3	Zmiz2	0.310967	0.157716	0.464217	14.7772	4.20247	0.000352673	0.00597441	-0.0927993	up
mICD - WT	Q8CIV8	Tbce	0.168487	0.0852475	0.251727	17.4381	4.19206	0.000361849	0.00610292	-0.117832	up
mICD - WT	Q9CQQ0	Smim8	0.158325	0.0800351	0.236616	16.4379	4.18827	0.000365249	0.00614675	-0.126944	up
mICD - WT	Q6P9K8	Caskin1	0.125117	0.0631487	0.187085	19.7221	4.18157	0.00037134	0.00622197	-0.14306	up
mICD - WT	Q80ZJ7	Snx32	0.356833	0.180021	0.533645	16.1641	4.17969	0.000373066	0.00622549	-0.147577	up
mICD - WT	Q8C0M0;Q8C0M0-2;Q8C0M0-3	Wdr59	0.655	0.330407	0.979594	15.0008	4.1792	0.000373516	0.00622549	-0.148753	up
mICD - WT	Q8CIP5	Disp2	0.300649	0.151641	0.449658	14.0625	4.1787	0.000373984	0.00622549	-0.149971	up
mICD - WT	Q8C561;Q8C561-2	Lmbrd2	0.167782	0.0845914	0.250973	16.7507	4.17699	0.000375567	0.00623831	-0.154086	up
mICD - WT	E9PUL5	Prrt2	0.342039	0.172393	0.511685	19.749	4.17564	0.000376815	0.00624552	-0.157317	up
mICD - WT	P09813	Apoa2	1.13224	0.569516	1.69496	20.153	4.16711	0.000384833	0.00633888	-0.177829	up
mICD - WT	Q60649	Clpb	-0.14881	-0.222771	-0.0748498	17.7923	-4.16701	0.000384925	0.00633888	-0.178062	down
mICD - WT	P26262	Klkb1	0.433908	0.173475	0.694341	11.6779	4.16264	0.0070844	0.0457623	-1.97119	up
mICD - WT	Q9CQ26	Stambp	0.168445	0.0846232	0.252267	15.8496	4.16191	0.000389808	0.00639684	-0.190339	up
mICD - WT	Q80UM3	Naa15	-0.165485	-0.247841	-0.0831298	17.3292	-4.16159	0.000390112	0.00639684	-0.1911	down
mICD - WT	P61514	Rpl37a	-0.302353	-0.452935	-0.151771	15.6395	-4.15847	0.000393126	0.00643251	-0.198595	down
mICD - WT	Q9D8W7	Ociad2	-0.347978	-0.521662	-0.174294	18.349	-4.1494	0.000402029	0.00654795	-0.220403	down
mICD - WT	Q91WG8	Gne	0.461667	0.231228	0.692106	14.8745	4.1492	0.000402227	0.00654795	-0.220883	up
mICD - WT	Q8BR70	Yipf6	0.833676	0.417498	1.24985	13.8745	4.14868	0.000402741	0.00654795	-0.222125	up
mICD - WT	Q9D3P8	Plgrkt	0.350977	0.175702	0.526252	17.1689	4.14716	0.000404252	0.00655863	-0.225774	up
mICD - WT	Q9R1V7;Q9R1V7-2	Adam23	-0.258564	-0.387749	-0.129378	21.7729	-4.14521	0.00040621	0.00656979	-0.230477	down
mICD - WT	Q8C4Y3-3	Nelfb	0.237575	0.118839	0.356311	15.8305	4.14392	0.000407503	0.00656979	-0.233573	up
mICD - WT	B2RQC6	Cad	0.21947	0.109782	0.329157	17.7231	4.14391	0.000407509	0.00656979	-0.233585	up
mICD - WT	Q8BFY6	Pef1	0.175512	0.0877106	0.263313	19.3025	4.13998	0.000411481	0.00661992	-0.24303	up
mICD - WT	P62876	Polr2l	0.384447	0.191975	0.576919	15.0944	4.13677	0.000414755	0.00665863	-0.250746	up
mICD - WT	Q9QXA7	Trim44	0.821954	0.410107	1.2338	14.1906	4.13336	0.000418254	0.00669432	-0.258925	up
mICD - WT	Q5M8N4	Sdr39u1	-0.120078	-0.180253	-0.0599028	18.2881	-4.13274	0.000418893	0.00669432	-0.260412	down
mICD - WT	P16332	Mmut	0.145348	0.0724916	0.218205	19.0861	4.13173	0.000419938	0.00669432	-0.262838	up
mICD - WT	Q69ZS7	Hbs1l	-0.172881	-0.259549	-0.0862126	17.7052	-4.13122	0.000420467	0.00669432	-0.264062	down
mICD - WT	Q8VHH7	Adcy3	0.176284	0.08774	0.264828	16.794	4.12331	0.000428753	0.00681211	-0.283059	up
mICD - WT	Q61249	Igbp1	-0.122929	-0.184687	-0.0611714	18.1191	-4.12245	0.000429663	0.00681246	-0.285122	down
mICD - WT	Q9WV34;Q9WV34-2	Mpp2	0.100444	0.049867	0.15102	20.2711	4.11306	0.000439739	0.00694905	-0.307682	up
mICD - WT	Q80ZJ1	Rap2a	0.145082	0.0720226	0.218141	20.4049	4.11273	0.000440088	0.00694905	-0.308456	up
mICD - WT	P63168	Dynll1	0.52228	0.259169	0.785392	20.1235	4.11108	0.000441886	0.0069631	-0.312422	up
mICD - WT	Q8BG18	Necab1	0.270052	0.133605	0.406499	18.5436	4.09898	0.00045527	0.00715931	-0.341457	up
mICD - WT	P84084	Arf5	0.153694	0.0759129	0.231476	20.4265	4.09236	0.000462763	0.00723175	-0.357339	up
mICD - WT	Q9QZS8;Q9QZS8-2	Sh2d3c	0.209599	0.103519	0.315679	15.0837	4.09211	0.000463055	0.00723175	-0.357954	up
mICD - WT	Q8K2I1	Fntb	-0.136338	-0.205356	-0.0673198	16.3762	-4.09116	0.000464139	0.00723175	-0.360228	down
mICD - WT	Q68FM6	Elfn2	0.196777	0.0971588	0.296396	19.4817	4.09098	0.000464345	0.00723175	-0.36066	up
mICD - WT	Q9D8V7	Sec11c	0.213063	0.105194	0.320932	16.8506	4.09076	0.000464589	0.00723175	-0.36117	up
mICD - WT	Q9CX56	Psmd8	0.162014	0.0799469	0.244081	18.2212	4.08861	0.000467061	0.00725552	-0.366333	up
mICD - WT	Q6P1D5;Q6P1D5-2	Sez6l	-0.17767	-0.267832	-0.0875071	18.8036	-4.08112	0.000475774	0.00736178	-0.384311	down
mICD - WT	Q6ZQ82	Arhgap26	0.177492	0.0874187	0.267566	17.4035	4.08108	0.00047582	0.00736178	-0.384406	up
mICD - WT	Q0VGY8	Tanc1	-0.348982	-0.526422	-0.171542	14.1203	-4.07328	0.000485054	0.00748716	-0.4031	down
mICD - WT	P15626	Gstm2	0.163838	0.0804884	0.247188	22.2675	4.07101	0.000487772	0.00748716	-0.408533	up
mICD - WT	Q6PER3	Mapre3	-0.166799	-0.251657	-0.0819415	21.2753	-4.07094	0.000487854	0.00748716	-0.408697	down
mICD - WT	Q5SQY2	Bod1	0.190603	0.0936189	0.287587	16.1561	4.07025	0.00048869	0.00748716	-0.410362	up
mICD - WT	P20029	Hspa5	-0.144201	-0.217576	-0.0708258	21.7486	-4.07016	0.000488802	0.00748716	-0.410586	down
mICD - WT	Q9Z1F9	Uba2	0.142641	0.0700175	0.215263	18.5781	4.06781	0.000491635	0.00751556	-0.416206	up
mICD - WT	O55042-2	Snca	0.21522	0.105542	0.324899	23.8644	4.064	0.000496275	0.0075714	-0.425339	up
mICD - WT	Q8QZV4	Stk32c	0.193866	0.0948792	0.292852	18.3232	4.05618	0.000505931	0.00770341	-0.444076	up
mICD - WT	Q921E2	Rab31	-0.24096	-0.3641	-0.11782	17.4439	-4.05264	0.000510365	0.00773886	-0.452558	down
mICD - WT	Q6P5G6	Ubxn7	0.134578	0.0657912	0.203366	17.1881	4.05191	0.000511285	0.00773886	-0.45431	up
mICD - WT	Q9QZF2	Gpc1	-0.161605	-0.244488	-0.0787214	18.2521	-4.03812	0.000528957	0.00799058	-0.487339	down
mICD - WT	Q9JHW2	Nit2	-0.127199	-0.19246	-0.0619374	18.0426	-4.03663	0.0005309	0.00800417	-0.490901	down
mICD - WT	P43274	H1-4	0.228526	0.111251	0.345801	22.6872	4.03574	0.000532061	0.00800596	-0.493026	up
mICD - WT	Q9CPW0	Cntnap2	-0.179599	-0.271789	-0.0874098	19.1235	-4.03474	0.000533385	0.00801016	-0.49544	down
mICD - WT	Q8C9S4	Ccdc186	0.325699	0.158469	0.492928	15.3931	4.03362	0.000534857	0.00801658	-0.498118	up
mICD - WT	Q9JI90	Rnf14	-0.191469	-0.28986	-0.0930778	17.9505	-4.03028	0.000539273	0.00806702	-0.50611	down
mICD - WT	Q5BKP2	Usp13	0.277034	0.134624	0.419444	19.412	4.02888	0.000541132	0.00807908	-0.509454	up
mICD - WT	Q9Z0X1	Aifm1	-0.165009	-0.249887	-0.080132	19.9019	-4.02633	0.00054455	0.00809923	-0.515572	down
mICD - WT	Q91WG7	Dgkg	0.489568	0.237742	0.741393	17.1358	4.02629	0.000544592	0.00809923	-0.515648	up
mICD - WT	Q6P5D8	Smchd1	0.15101	0.0732898	0.22873	16.2695	4.02406	0.000547596	0.00812815	-0.520992	up
mICD - WT	Q9WV92-8	Epb41l3	0.362607	0.174163	0.551051	15.5038	4.02007	0.000698662	0.00970437	-0.605502	up
mICD - WT	Q9EPN1	Nbea	0.0980734	0.0475203	0.148626	22.6519	4.01787	0.000556008	0.00823708	-0.535804	up
mICD - WT	Q6ZQK5	Acap2	-0.129387	-0.196159	-0.0626151	17.6244	-4.01318	0.000562467	0.00831671	-0.547025	down
mICD - WT	Q61941	Nnt	-0.131635	-0.199609	-0.063661	18.2705	-4.0107	0.000565914	0.00834925	-0.552961	down
mICD - WT	P18872	Gnao1	0.152056	0.0735238	0.230588	24.9799	4.01003	0.000566844	0.00834925	-0.554555	up
mICD - WT	Q9EST3	Eif4enif1	0.255725	0.123388	0.388063	15.2691	4.00205	0.000578091	0.00848787	-0.57364	up
mICD - WT	Q8VDJ3	Hdlbp	-0.0950359	-0.14422	-0.0458517	18.9921	-4.00179	0.000578467	0.00848787	-0.574271	down
mICD - WT	O35226	Psmd4	0.237896	0.11468	0.361113	19.175	3.99863	0.000582983	0.00853781	-0.581823	up
mICD - WT	Q3TXT3	Inip	0.183107	0.0881322	0.278082	15.487	3.9929	0.00059126	0.00864253	-0.595514	up
mICD - WT	Q3KNM2	Marchf5	0.120892	0.0580763	0.183707	18.0353	3.98586	0.000601602	0.00876581	-0.612353	up
mICD - WT	Q80TM9	Nisch	0.179002	0.0859865	0.272018	18.2076	3.98561	0.000601978	0.00876581	-0.61296	up
mICD - WT	Q8BX17	Gemin5	0.189882	0.0911788	0.288584	16.8135	3.98424	0.000604004	0.00877865	-0.616222	up
mICD - WT	P28658	Atxn10	0.164813	0.0790671	0.250559	19.0793	3.98079	0.000609152	0.00882839	-0.624462	up
mICD - WT	Q60597-3	Ogdh	-0.128167	-0.194853	-0.0614799	21.5727	-3.98041	0.000609727	0.00882839	-0.625378	down
mICD - WT	Q8BMA6	Srp68	-0.151647	-0.230588	-0.0727051	17.3089	-3.9785	0.000612602	0.00885331	-0.629945	down
mICD - WT	P01898	H2-Q10	0.745092	0.356989	1.1332	15.2283	3.97608	0.000616255	0.00888936	-0.635716	up
mICD - WT	Q8BHJ9	Slu7	1.09895	0.524162	1.67373	15.2819	3.97014	0.00067098	0.00949107	-0.675084	up
mICD - WT	Q68FF6	Git1	0.100043	0.0478271	0.15226	20.4514	3.96803	0.000628593	0.00903491	-0.654959	up
mICD - WT	Q63932	Map2k2	-0.148757	-0.226399	-0.0711137	19.366	-3.96796	0.0006287	0.00903491	-0.655124	down
mICD - WT	Q9CQ56	Use1	0.228747	0.109063	0.348431	16.0305	3.95833	0.000643772	0.00923422	-0.678117	up
mICD - WT	O54865	Gucy1b1	0.131245	0.0625019	0.199988	19.6965	3.95408	0.000650525	0.00931368	-0.688244	up
mICD - WT	Q9Z351-12	Kcnq2	0.135704	0.0645213	0.206887	18.8522	3.9483	0.00065984	0.00942285	-0.702039	up
mICD - WT	Q9DBP5	Cmpk1	-0.1139	-0.173653	-0.0541475	20.6087	-3.94783	0.000660606	0.00942285	-0.703165	down
mICD - WT	P70236	Map2k6	-0.157805	-0.240621	-0.0749887	18.8317	-3.94636	0.000662992	0.00943934	-0.706663	down
mICD - WT	P63034;P63034-2	Cyth2	0.0996309	0.0472995	0.151962	18.5626	3.94297	0.000668546	0.00949107	-0.714757	up
mICD - WT	Q61330	Cntn2	-0.321538	-0.490471	-0.152604	18.9137	-3.94192	0.000670276	0.00949107	-0.717263	down
mICD - WT	Q60759	Gcdh	-0.119226	-0.181908	-0.0565447	16.6121	-3.93934	0.000674537	0.00949107	-0.723411	down
mICD - WT	Q9ER00	Stx12	0.199282	0.0945085	0.304056	20.8845	3.9392	0.000674775	0.00949107	-0.723754	up
mICD - WT	P23927	Cryab	-0.481621	-0.734845	-0.228396	17.01	-3.93904	0.000675035	0.00949107	-0.724127	down
mICD - WT	Q9R0M6	Rab9a	0.145689	0.0690864	0.222292	19.274	3.93889	0.000675283	0.00949107	-0.724484	up
mICD - WT	P18242	Ctsd	-0.105963	-0.161698	-0.0502287	20.2248	-3.93752	0.000677569	0.00950578	-0.727761	down
mICD - WT	Q7TQ95	Lnpk	0.133626	0.0632514	0.204001	19.1737	3.93248	0.000686014	0.00958969	-0.739777	up
mICD - WT	Q99LI2	Clcc1	0.154626	0.0731912	0.236061	16.554	3.93246	0.000686049	0.00958969	-0.739826	up
mICD - WT	O35855	Bcat2	-0.19567	-0.298844	-0.0924966	17.3907	-3.92779	0.00069397	0.00968144	-0.750961	down
mICD - WT	Q8K3C3	Lzic	0.128671	0.060813	0.196528	18.0858	3.92711	0.000695136	0.00968144	-0.752589	up
mICD - WT	Q5PR73	Diras2	-0.151023	-0.230731	-0.0713146	21.2649	-3.92403	0.000700418	0.00970437	-0.75993	down
mICD - WT	Q9CXU0	Med10	0.505207	0.238558	0.771856	16.7091	3.92394	0.000700576	0.00970437	-0.760149	up
mICD - WT	Q8BFR5	Tufm	-0.125051	-0.191124	-0.058977	22.6223	-3.91967	0.00070796	0.00978898	-0.770317	down
mICD - WT	O70354	Ca11	0.503243	0.237124	0.769363	15.8072	3.91645	0.00071358	0.00984509	-0.777984	up
mICD - WT	Q9CQI9	Med30	0.74325	0.350155	1.13634	15.573	3.91588	0.000714583	0.00984509	-0.779347	up
mICD - WT	P60710	Actb	-0.355789	-0.544032	-0.167546	23.0184	-3.91441	0.000717179	0.00986313	-0.782862	down
mICD - WT	P31324	Prkar2b	0.121143	0.0569748	0.185311	20.6897	3.90994	0.000725087	0.00995406	-0.793495	up
mICD - WT	Q99LD9	Eif2b2	-0.12844	-0.196766	-0.0601133	17.4679	-3.89316	0.000755608	0.0103545	-0.833463	down
mICD - WT	Q9JHU4	Dync1h1	-0.0815189	-0.124894	-0.0381437	21.5624	-3.89232	0.000757167	0.0103574	-0.83546	down
mICD - WT	Q8K3H0	Appl1	0.100516	0.0470067	0.154025	19.3342	3.89044	0.000760676	0.0103869	-0.839941	up
mICD - WT	Q8K0S9	Snapc1	1.75737	0.743791	2.77094	10.2652	3.88929	0.0033007	0.0277433	-1.62589	up
mICD - WT	Q3TES0	Iqsec3	-0.130134	-0.199455	-0.0608124	17.5132	-3.8879	0.000765428	0.0104298	-0.845977	down
mICD - WT	Q9JI78	Ngly1	0.172111	0.080415	0.263808	16.4252	3.88731	0.000766538	0.0104298	-0.847381	up
mICD - WT	P24288	Bcat1	-0.161471	-0.247543	-0.0753993	19.7137	-3.88531	0.00077032	0.0104627	-0.85215	down
mICD - WT	Q7M6Z0	Rtn4rl2	-0.216991	-0.332776	-0.101207	16.3305	-3.88137	0.000777805	0.0105368	-0.861521	down
mICD - WT	Q32NY4;Q32NY4-2	Cnnm3	0.216406	0.100923	0.331889	15.4052	3.881	0.000778522	0.0105368	-0.862413	up
mICD - WT	Q99KP3	Cryl1	0.132992	0.0620065	0.203977	17.8626	3.88015	0.00078014	0.0105401	-0.864424	up
mICD - WT	P50428	Arsa	-0.133992	-0.205586	-0.062399	17.3253	-3.87614	0.000787866	0.0106258	-0.873972	down
mICD - WT	Q9Z2M7	Pmm2	-0.133459	-0.204815	-0.0621019	17.7899	-3.8735	0.000792972	0.0106759	-0.880231	down
mICD - WT	O70133-2	Dhx9	0.267229	0.12432	0.410138	17.3764	3.87271	0.000794523	0.010678	-0.882124	up
mICD - WT	Q9DCJ5	Ndufa8	-0.402204	-0.617424	-0.186984	22.0729	-3.8704	0.000799035	0.0107199	-0.88761	down
mICD - WT	Q68FF0;Q68FF0-2	Sanbr	0.191068	0.0887487	0.293387	15.3934	3.86743	0.000804878	0.0107795	-0.894668	up
mICD - WT	P22005	Penk	-0.61595	-0.946049	-0.285851	16.5577	-3.8645	0.000810698	0.0108385	-0.901647	down
mICD - WT	Q8CHG3	Gcc2	0.163581	0.0758937	0.251269	16.0065	3.86356	0.000812566	0.0108446	-0.903877	up
mICD - WT	A6H6A9-3	Rabgap1l	0.176977	0.0820623	0.271892	16.4441	3.86167	0.000816347	0.0108761	-0.908373	up
mICD - WT	Q8BZ97	Prdm8	0.540198	0.249465	0.83093	13.3976	3.85828	0.000878735	0.0113909	-0.963964	up
mICD - WT	Q8BFQ8	Gatd1	0.216944	0.100365	0.333523	19.0886	3.85407	0.000831704	0.0110424	-0.926423	up
mICD - WT	Q9DAW9	Cnn3	-0.148955	-0.228999	-0.0689112	17.8934	-3.85407	0.000831707	0.0110424	-0.926426	down
mICD - WT	Q9D880	Timm50	0.158927	0.0735056	0.244348	19.3832	3.85322	0.000833446	0.0110464	-0.928449	up
mICD - WT	Q9DCJ7	Aurkaip1	-0.299516	-0.460829	-0.138204	16.0923	-3.84543	0.000849532	0.0112402	-0.946959	down
mICD - WT	Q78WH7	Camk2n2	0.235527	0.108512	0.362542	18.5337	3.8404	0.000860064	0.0113238	-0.958888	up
mICD - WT	Q8CEC5	Nkiras1	0.25419	0.117099	0.391282	16.5202	3.84008	0.000860744	0.0113238	-0.959654	up
mICD - WT	Q9DBE8	Alg2	0.12495	0.0575578	0.192342	18.8487	3.83989	0.000861143	0.0113238	-0.960103	up
mICD - WT	Q8K012;Q8K012-2	Fnbp1l	0.155676	0.0717055	0.239647	18.0843	3.8396	0.000861757	0.0113238	-0.960793	up
mICD - WT	P51141	Dvl1	0.198468	0.0913761	0.305561	15.4003	3.83818	0.000864771	0.011344	-0.964173	up
mICD - WT	Q9WV80	Snx1	0.13074	0.0601761	0.201304	19.8933	3.83723	0.000866784	0.011351	-0.966423	up
mICD - WT	Q8CIM3	D2hgdh	-0.181847	-0.28003	-0.0836638	16.5209	-3.83585	0.000869722	0.0113519	-0.969698	down
mICD - WT	Q61627	Grid1	0.149926	0.0689738	0.230879	17.3737	3.83565	0.000870142	0.0113519	-0.970166	up
mICD - WT	Q9R1V6-11	Adam22	-0.186871	-0.287786	-0.0859562	20.4258	-3.83512	0.000871287	0.0113519	-0.971439	down
mICD - WT	Q6PE13	Prrt3	-0.17049	-0.262604	-0.0783748	18.5346	-3.83319	0.000875411	0.0113863	-0.97601	down
mICD - WT	Q8R4V2	Dusp15	-0.525073	-0.808868	-0.241278	15.0103	-3.83183	0.000878334	0.0113909	-0.979236	down
mICD - WT	Q8C129	Lnpep	-0.126906	-0.19555	-0.0582618	17.6275	-3.82887	0.000884735	0.0114317	-0.986265	down
mICD - WT	Q8BVI5	Stx16	0.106335	0.0488168	0.163853	18.2489	3.82881	0.000884864	0.0114317	-0.986406	up
mICD - WT	Q9CXI5	Manf	-0.168512	-0.25989	-0.0771335	17.2844	-3.81926	0.000905827	0.0116829	-1.00907	down
mICD - WT	P21126	Ubl4a	0.124822	0.0570831	0.192562	18.5337	3.81631	0.000912396	0.0117479	-1.01606	up
mICD - WT	Q6NVF0	Ocrl	0.148464	0.0678107	0.229116	17.761	3.81235	0.000921309	0.0118364	-1.02546	up
mICD - WT	Q8BTG7	Ndrg4	-0.106771	-0.164782	-0.0487605	19.1811	-3.81187	0.000922389	0.0118364	-1.0266	down
mICD - WT	Q920N2	Hlcs	-0.27862	-0.43003	-0.127209	15.2278	-3.81108	0.00092416	0.0118364	-1.02845	down
mICD - WT	Q80ZK9	Wdtc1	0.314413	0.143526	0.4853	14.8408	3.81052	0.000925438	0.0118364	-1.02979	up
mICD - WT	Q9R0N5	Syt5	0.357396	0.162915	0.551876	18.7766	3.80597	0.000935805	0.011949	-1.04057	up
mICD - WT	Q8R1F5	Hyi	0.217226	0.0989148	0.335536	17.027	3.80258	0.000943611	0.0120111	-1.0486	up
mICD - WT	Q9D8Y1	Tmem126a	0.137965	0.0628215	0.213109	18.1686	3.8025	0.000943797	0.0120111	-1.04879	up
mICD - WT	Q62422	Ostf1	-0.248424	-0.38376	-0.113088	16.0154	-3.80165	0.000945775	0.0120164	-1.05082	down
mICD - WT	Q8BVI4	Qdpr	-0.253816	-0.392233	-0.115399	20.5454	-3.79772	0.000954928	0.0121126	-1.06013	down
mICD - WT	P97429	Anxa4	0.328917	0.149509	0.508324	17.0469	3.79697	0.000956666	0.0121146	-1.06189	up
mICD - WT	Q9CQJ4	Rnf2	0.371527	0.168795	0.574259	14.811	3.79543	0.000960298	0.0121406	-1.06556	up
mICD - WT	Q8K327	Champ1	0.23015	0.104534	0.355766	14.8348	3.79454	0.000962382	0.0121469	-1.06766	up
mICD - WT	Q91W67	Ubl7	0.394847	0.179254	0.61044	16.5969	3.79303	0.000965953	0.012172	-1.07124	up
mICD - WT	A2AQ25	Skt	-0.109385	-0.169153	-0.0496174	19.1419	-3.79039	0.000972222	0.0122309	-1.07749	down
mICD - WT	Q9CZC8	Scrn1	0.108583	0.0491508	0.168016	21.5671	3.78383	0.00098796	0.0124085	-1.09302	up
mICD - WT	Q8CGV2	Tph2	-0.47494	-0.734949	-0.214932	15.4261	-3.78307	0.000989813	0.0124115	-1.09483	down
mICD - WT	A2A8U2;A2A8U2-2;A2A8U2-3	Tmem201	0.169848	0.0768245	0.262871	14.4786	3.78147	0.000993687	0.0124258	-1.09861	up
mICD - WT	Q8C3W1		0.258506	0.116918	0.400094	18.3362	3.78126	0.000994196	0.0124258	-1.0991	up
mICD - WT	P24457	Cyp2d11	0.185541	0.0838878	0.287195	16.9224	3.78016	0.000996872	0.012439	-1.1017	up
mICD - WT	P58252	Eef2	-0.0858211	-0.132899	-0.0387434	21.1219	-3.77547	0.0010084	0.0125624	-1.11281	down
mICD - WT	P59114	Pcif1	0.219947	0.099259	0.340636	15.8696	3.77438	0.00101108	0.0125755	-1.11539	up
mICD - WT	Q4KUS2	Unc13a	-0.116571	-0.180669	-0.0524743	19.2603	-3.76657	0.0010306	0.0127975	-1.13387	down
mICD - WT	O08665	Sema3a	0.7274	0.316951	1.13785	14.2014	3.7662	0.00176926	0.0184977	-1.39693	up
mICD - WT	Q01815;Q01815-2	Cacna1c	0.202843	0.0912039	0.314481	15.1506	3.76302	0.00103959	0.0128882	-1.14226	up
mICD - WT	Q3UM45	Ppp1r7	0.133422	0.0599614	0.206882	20.8122	3.76155	0.00104334	0.0129139	-1.14574	up
mICD - WT	Q6GQT5	Tmem151a	0.279897	0.12569	0.434103	15.3264	3.75913	0.00104952	0.0129694	-1.15145	up
mICD - WT	Q9QYR6;Q9QYR6-2	Map1a	-0.0972459	-0.150861	-0.0436309	22.2156	-3.75644	0.00105644	0.013034	-1.1578	down
mICD - WT	Q80UP5	Ankrd13a	-0.251211	-0.3898	-0.112622	14.7668	-3.75407	0.00106259	0.0130871	-1.16341	down
mICD - WT	Q9WU78-3	Pdcd6ip	-0.399526	-0.619973	-0.179079	17.2464	-3.75347	0.00106415	0.0130871	-1.16483	down
mICD - WT	Q3UFY7;Q3UFY7-4	Nt5c3b	0.164897	0.0737741	0.256019	17.3346	3.74781	0.00107898	0.0132482	-1.1782	up
mICD - WT	Q8R0J7	Vps37b	0.193657	0.0865104	0.300804	17.3477	3.74323	0.00109115	0.0133761	-1.18903	up
mICD - WT	Q922B1	Macrod1	-0.203535	-0.316176	-0.0908942	18.693	-3.74227	0.0010937	0.013386	-1.19129	down
mICD - WT	Q9D8B7	Jam3	-0.303533	-0.471715	-0.135351	17.829	-3.73781	0.00110569	0.0135112	-1.20182	down
mICD - WT	Q8R066	C1qtnf4	0.145773	0.0649728	0.226573	15.8774	3.73643	0.00110943	0.0135251	-1.20508	up
mICD - WT	Q6GYP7;Q6GYP7-2	Ralgapa1	0.110108	0.0490711	0.171145	18.0802	3.73609	0.00111035	0.0135251	-1.20589	up
mICD - WT	P55066	Ncan	-0.204817	-0.318393	-0.0912398	21.106	-3.7348	0.00111385	0.0135463	-1.20893	down
mICD - WT	Q08274	Dmwd	0.137319	0.0611264	0.213512	17.9782	3.73258	0.00111991	0.0135984	-1.21417	up
mICD - WT	Q99JN2;Q99JN2-2	Klhl22	0.1283	0.0570722	0.199528	17.272	3.73052	0.00112558	0.0136456	-1.21904	up
mICD - WT	Q8BJI1	Slc6a17	0.148503	0.0660232	0.230983	20.3538	3.72889	0.00113007	0.0136784	-1.22288	up
mICD - WT	Q61282	Acan	-0.399185	-0.620983	-0.177388	17.2596	-3.72743	0.00113411	0.0137058	-1.22633	down
mICD - WT	Q60780	Gas7	0.114479	0.0508428	0.178116	19.6863	3.72574	0.0011388	0.0137408	-1.23032	up
mICD - WT	P62254	Ube2g1	-0.185734	-0.289022	-0.0824467	17.5655	-3.72423	0.00114302	0.0137701	-1.23389	down
mICD - WT	Q9QUR8	Sema7a	-0.443198	-0.690069	-0.196327	17.6647	-3.71809	0.00116029	0.0139562	-1.24836	down
mICD - WT	Q61335	Bcap31	-0.13433	-0.209173	-0.059487	16.8948	-3.71718	0.00116287	0.0139654	-1.25051	down
mICD - WT	Q9Z0S1	Bpnt1	-0.115664	-0.18013	-0.0511981	19.5323	-3.71587	0.0011666	0.0139883	-1.2536	down
mICD - WT	O70228	Atp9a	0.106925	0.0472586	0.166591	18.6978	3.71145	0.00117927	0.0141176	-1.26403	up
mICD - WT	Q9QZS3;Q9QZS3-2;Q9QZS3-3;Q9QZS3-4	Numb	-0.134751	-0.209957	-0.0595447	18.5317	-3.71082	0.00118106	0.0141176	-1.2655	down
mICD - WT	O70252	Hmox2	0.124912	0.0551765	0.194647	18.6822	3.70974	0.0011842	0.014119	-1.26806	up
mICD - WT	Q80TJ1	Cadps	0.0863267	0.0381294	0.134524	20.43	3.70949	0.00118491	0.014119	-1.26863	up
mICD - WT	P17183	Eno2	0.1473	0.0650469	0.229554	24.7626	3.70887	0.0011867	0.014119	-1.27009	up
mICD - WT	Q8BGZ4	Cdc23	0.117908	0.0519532	0.183863	16.5513	3.70244	0.00120549	0.0143203	-1.28525	up
mICD - WT	Q8C3P7	Mettl3	0.33614	0.148079	0.524201	15.6138	3.7018	0.00120738	0.0143206	-1.28677	up
mICD - WT	P09240	Cck	0.376749	0.16578	0.587718	19.3667	3.6985	0.00121714	0.0144119	-1.29454	up
mICD - WT	Q99L88	Sntb1	0.270749	0.119114	0.422385	16.9897	3.69793	0.00121883	0.0144119	-1.29588	up
mICD - WT	Q9JHS9	Cwc15	0.213129	0.0936942	0.332564	16.2578	3.69576	0.00122531	0.0144555	-1.30099	up
mICD - WT	P63216	Gng3	0.171914	0.0755672	0.268262	22.1253	3.69543	0.00122629	0.0144555	-1.30176	up
mICD - WT	Q8CIM7	Cyp2d26	0.718658	0.315552	1.12176	15.7889	3.69228	0.00123575	0.0145282	-1.30918	up
mICD - WT	Q7TSS2	Ube2q1	-0.160514	-0.250553	-0.0704755	17.0381	-3.69212	0.00123624	0.0145282	-1.30956	down
mICD - WT	P13634	Ca1	0.582742	0.255775	0.90971	17.5742	3.69117	0.00123912	0.0145398	-1.31181	up
mICD - WT	Q9DAT5	Trmu	0.299631	0.131314	0.467948	15.9781	3.68681	0.00125236	0.0146727	-1.32206	up
mICD - WT	Q8CHK3	Mboat7	0.384916	0.168574	0.601258	17.2364	3.68482	0.00125845	0.0147216	-1.32674	up
mICD - WT	Q14CH0-2	Fam171b	0.102572	0.0448987	0.160246	17.9762	3.68337	0.00126292	0.0147514	-1.33016	up
mICD - WT	P28740	Kif2a	-0.086794	-0.135628	-0.0379603	19.9618	-3.68097	0.00127035	0.0148156	-1.33582	down
mICD - WT	Q8K2U2	Alkbh6	0.212285	0.0928113	0.331759	15.4136	3.67993	0.00127358	0.0148229	-1.33826	up
mICD - WT	Q8BYK6;Q8BYK6-3	Ythdf3	-0.115118	-0.179914	-0.0503228	17.3071	-3.67952	0.00127484	0.0148229	-1.33922	down
mICD - WT	Q8R464	Cadm4	-0.188093	-0.294027	-0.082158	20.4624	-3.67727	0.00128185	0.0148819	-1.34451	down
mICD - WT	Q8CGC7	Eprs1	0.0751757	0.0328274	0.117524	19.0309	3.6765	0.00128427	0.0148875	-1.34633	up
mICD - WT	Q91WI7;Q91WI7-2	Itfg2	0.312866	0.136543	0.48919	14.7061	3.67485	0.00128943	0.0149247	-1.3502	up
mICD - WT	P97490	Adcy8	0.204511	0.0891568	0.319865	16.4516	3.67177	0.00129918	0.0150149	-1.35746	up
mICD - WT	Q8BTZ7	Gmppb	-0.159631	-0.249706	-0.0695569	18.8388	-3.67036	0.00130364	0.0150438	-1.36076	down
mICD - WT	Q6PB66	Lrpprc	-0.0672818	-0.105255	-0.029309	20.1592	-3.66958	0.00130611	0.0150497	-1.36259	down
mICD - WT	Q91YD3	Dcp1a	0.191025	0.0831158	0.298934	15.4031	3.66627	0.00131672	0.0151492	-1.37039	up
mICD - WT	Q8K0X8	Fez1	-0.220581	-0.345378	-0.0957847	15.8777	-3.66065	0.00133487	0.015335	-1.38359	down
mICD - WT	Q9D1G5	Lrrc57	-0.112403	-0.176099	-0.0487062	20.3347	-3.65471	0.00135433	0.0155354	-1.39755	down
mICD - WT	Q3V384	Afg1l	-0.23822	-0.373265	-0.103175	16.0393	-3.65337	0.00135878	0.015563	-1.4007	down
mICD - WT	Q9JLN9	Mtor	0.0638928	0.0276454	0.10014	19.0855	3.65063	0.00136788	0.0156107	-1.40714	up
mICD - WT	O54916	Reps1	0.15019	0.0649828	0.235397	17.7602	3.65053	0.00136818	0.0156107	-1.40735	up
mICD - WT	P35278	Rab5c	0.135736	0.0587237	0.212749	20.688	3.65028	0.00136904	0.0156107	-1.40795	up
mICD - WT	Q8QZS1	Hibch	-0.116692	-0.182961	-0.0504241	18.9675	-3.64694	0.00138021	0.0156798	-1.41579	down
mICD - WT	P62743	Ap2s1	0.17517	0.0756857	0.274655	19.0997	3.64667	0.00138112	0.0156798	-1.41642	up
mICD - WT	Q8BFS6	Cpped1	0.120524	0.052074	0.188973	17.2383	3.64664	0.00138122	0.0156798	-1.4165	up
mICD - WT	P63002	Tle5	0.865179	0.373568	1.35679	16.437	3.64483	0.00138734	0.0157259	-1.42075	up
mICD - WT	Q8BHA1	Lrrc24	0.457888	0.197556	0.718221	13.215	3.6427	0.00139455	0.0157843	-1.42575	up
mICD - WT	O08545	Efna3	0.2492	0.106711	0.391689	17.3678	3.64215	0.00156811	0.0170448	-1.44663	up
mICD - WT	Q9D0I4	Stx17	0.17701	0.0763511	0.277668	17.0353	3.64199	0.00139698	0.0157885	-1.42742	up
mICD - WT	P61807	Snn	0.27267	0.11754	0.427801	17.463	3.64027	0.00140284	0.0158314	-1.43146	up
mICD - WT	Q8VE99	Ccdc115	0.161485	0.0695741	0.253395	17.3363	3.6388	0.00140786	0.0158648	-1.4349	up
mICD - WT	Q8R4U7	Luzp1	-0.316739	-0.497065	-0.136413	17.4778	-3.63777	0.0014114	0.0158813	-1.43732	down
mICD - WT	P51881	Slc25a5	-0.204821	-0.321453	-0.0881894	24.1184	-3.63706	0.00141385	0.0158856	-1.43899	down
mICD - WT	Q9CYG7	Tomm34	-0.165548	-0.25991	-0.0711859	18.7216	-3.63344	0.00142634	0.0160025	-1.44747	down
mICD - WT	Q64433	Hspe1	-0.0995507	-0.156377	-0.0427242	22.5919	-3.62815	0.00144483	0.0161863	-1.45987	down
mICD - WT	Q9JL26	Fmnl1	-0.106885	-0.167919	-0.0458517	18.3969	-3.62694	0.0014491	0.0162105	-1.46272	down
mICD - WT	Q8BYK4	Rdh12	-0.571619	-0.89817	-0.245067	15.271	-3.62532	0.00145482	0.0162508	-1.46651	down
mICD - WT	Q8BH44	Coro2b	0.127852	0.054796	0.200909	19.2744	3.62445	0.00145789	0.0162615	-1.46855	up
mICD - WT	O08688	Capn5	0.159659	0.0684114	0.250906	18.4766	3.6238	0.00146021	0.0162636	-1.47007	up
mICD - WT	Q9CQJ8	Ndufb9	-0.197807	-0.310899	-0.0847144	19.7878	-3.62243	0.00146511	0.0162946	-1.4733	down
mICD - WT	P58158	B3gat3	0.223289	0.0955543	0.351024	16.0384	3.62035	0.00147255	0.0162964	-1.47818	up
mICD - WT	Q80U23;Q80U23-2	Snph	-0.130393	-0.20499	-0.0557957	18.5736	-3.62013	0.00147333	0.0162964	-1.47869	down
mICD - WT	Q9CWB7		-0.311695	-0.490017	-0.133373	14.1914	-3.62006	0.00147356	0.0162964	-1.47884	down
mICD - WT	Q9Z110;Q9Z110-2	Aldh18a1	-0.108125	-0.169985	-0.0462652	17.9104	-3.62	0.00147377	0.0162964	-1.47898	down
mICD - WT	Q61037-6	Tsc2	0.0836762	0.0357904	0.131562	17.713	3.61899	0.00147743	0.0163134	-1.48136	up
mICD - WT	Q8K003	Tma7	-0.339061	-0.533155	-0.144968	17.9681	-3.61792	0.00148127	0.0163323	-1.48386	down
mICD - WT	Q06770	Serpina6	1.80172	0.767605	2.83584	14.5903	3.61787	0.00156516	0.0170448	-1.49442	up
mICD - WT	Q3URD3	Slmap	0.140233	0.0598609	0.220604	18.072	3.61358	0.00149698	0.0164818	-1.49403	up
mICD - WT	C0HKE1;C0HKE2;C0HKE3;C0HKE4;C0HKE5;C0HKE6;C0HKE7;C0HKE8;C0HKE9;Q64523;Q6GSS7;Q8BFU2;Q8CGP5;Q8CGP6;Q8CGP7;Q8R1M2	H2ac4;H2ac6;H2ac7;H2ac8;H2ac11;H2ac13;Hist1h2an;Hist1h2ao;Hist1h2ap;H2ac20;Hist2h2aa1;H2aw;Hist1h2af;H2ac12;H2ac15;H2aj	0.651287	0.277326	1.02525	25.0522	3.60694	0.00152137	0.0167264	-1.50959	up
mICD - WT	Q9JK48-2	Sh3glb1	-0.119351	-0.187953	-0.0507493	19.5578	-3.60316	0.00153542	0.0168567	-1.51844	down
mICD - WT	Q8K285	Fcho1	0.227849	0.0968426	0.358855	15.271	3.60202	0.00153965	0.016879	-1.52109	up
mICD - WT	Q60949	Tbc1d1	0.228631	0.0971367	0.360125	14.5321	3.60098	0.00154359	0.016898	-1.52354	up
mICD - WT	P46096	Syt1	0.127483	0.0541356	0.200831	24.2119	3.59964	0.0015486	0.0169288	-1.52667	up
mICD - WT	Q8K3E5	Ahi1	0.695589	0.295228	1.09595	15.8314	3.59827	0.00155378	0.0169612	-1.52988	up
mICD - WT	Q6PDS0	Vstm2l	0.49147	0.208322	0.774617	13.8879	3.59481	0.00156688	0.0170448	-1.53796	up
mICD - WT	Q9CQI6	Cotl1	0.182114	0.076986	0.287242	20.3247	3.5877	0.00159419	0.0173039	-1.55459	up
mICD - WT	P08113	Hsp90b1	-0.121582	-0.191788	-0.0513758	20.3218	-3.58662	0.00159839	0.0173249	-1.55712	down
mICD - WT	Q9D832	Dnajb4	-0.131368	-0.207289	-0.0554474	18.6074	-3.58362	0.0016101	0.0174272	-1.56414	down
mICD - WT	Q9Z0R4	Itsn1	0.0631935	0.0266345	0.0997526	19.1899	3.57989	0.00162475	0.017561	-1.57285	up
mICD - WT	Q9ES28-5	Arhgef7	-0.262607	-0.414604	-0.110611	16.2399	-3.5782	0.00163141	0.0175939	-1.57679	down
mICD - WT	O35449	Prrt1	0.286474	0.120622	0.452326	18.0583	3.57731	0.00163496	0.0175939	-1.57888	up
mICD - WT	O70503	Hsd17b12	-0.142041	-0.224286	-0.0597963	18.5636	-3.57683	0.00163687	0.0175939	-1.58001	down
mICD - WT	P52760	Rida	-0.175391	-0.276962	-0.0738203	19.399	-3.57628	0.00163907	0.0175939	-1.5813	down
mICD - WT	P23819-4	Gria2	0.0820535	0.0345349	0.129572	20.9198	3.57623	0.00163926	0.0175939	-1.58141	up
mICD - WT	O54879	Hmgb3	-0.249134	-0.393488	-0.104779	17.1694	-3.57433	0.00164683	0.0176505	-1.58584	down
mICD - WT	Q80X66	Btbd10	0.388134	0.162396	0.613872	14.9001	3.57036	0.00175335	0.0183563	-1.63198	up
mICD - WT	Q8BZZ3	Wwp1	-0.215594	-0.34068	-0.0905081	17.0896	-3.5696	0.00166584	0.0178294	-1.59688	down
mICD - WT	O88384	Vti1b	0.0872417	0.0365627	0.137921	19.0291	3.56523	0.00168361	0.0179944	-1.60708	up
mICD - WT	Q8BWY4	Mblac1	-0.231443	-0.365965	-0.0969208	14.7354	-3.56321	0.00169188	0.0180145	-1.6118	down
mICD - WT	Q8BYU6	Tor1aip2	0.544733	0.228087	0.861378	14.696	3.56289	0.00169321	0.0180145	-1.61255	up
mICD - WT	Q9DBG9	Tax1bp3	0.786021	0.328927	1.24312	15.5454	3.5614	0.00169935	0.0180145	-1.61604	up
mICD - WT	P08414	Camk4	-0.134738	-0.213098	-0.0563789	18.5218	-3.56116	0.00170033	0.0180145	-1.61659	down
mICD - WT	O70435	Psma3	0.116937	0.0489298	0.184944	19.5151	3.56115	0.00170038	0.0180145	-1.61662	up
mICD - WT	Q80U95	Ube3c	0.094019	0.0393351	0.148703	17.6884	3.5608	0.00170181	0.0180145	-1.61743	up
mICD - WT	O88910	Mpp3	-0.163685	-0.258889	-0.0684806	19.0161	-3.56078	0.00170192	0.0180145	-1.61749	down
mICD - WT	Q921H9	Coa7	-0.344866	-0.545581	-0.144151	17.1182	-3.55846	0.00171153	0.0180785	-1.6229	down
mICD - WT	Q9DBR2	Fam13c	0.139214	0.058181	0.220248	16.2084	3.55805	0.00171321	0.0180785	-1.62384	up
mICD - WT	Q8R326	Pspc1	0.103674	0.0433202	0.164027	20.3737	3.55761	0.00171503	0.0180785	-1.62487	up
mICD - WT	Q9CQ65	Mtap	-0.193383	-0.305987	-0.0807785	16.3133	-3.55676	0.00171857	0.0180909	-1.62685	down
mICD - WT	Q6NXM3	Tmem130	0.744493	0.30946	1.17952	12.0838	3.55364	0.00182472	0.0187455	-1.67042	up
mICD - WT	P11276	Fn1	0.271967	0.113361	0.430573	16.5854	3.55132	0.00174143	0.0183065	-1.63955	up
mICD - WT	Q3UHD9	Agap2	0.15	0.0624801	0.23752	19.6817	3.54958	0.00174879	0.0183563	-1.6436	up
mICD - WT	Q9D5J6	Shpk	0.178047	0.0741409	0.281954	15.1315	3.54883	0.00175197	0.0183563	-1.64535	up
mICD - WT	Q5FWH7	Slc39a12	-0.181732	-0.287937	-0.0755269	17.3684	-3.54387	0.00177317	0.0185114	-1.65691	down
mICD - WT	O35593	Psmd14	0.136675	0.0567759	0.216574	18.4049	3.54274	0.00177804	0.0185114	-1.65955	up
mICD - WT	Q9DB07	Ift46	0.364711	0.151484	0.577937	14.2616	3.54242	0.00177944	0.0185114	-1.66031	up
mICD - WT	Q99JY0	Hadhb	-0.109988	-0.174296	-0.0456809	20.7725	-3.54223	0.00178022	0.0185114	-1.66073	down
mICD - WT	Q60771	Cldn11	-0.613791	-0.972734	-0.254847	19.6999	-3.54149	0.00178343	0.0185197	-1.66246	down
mICD - WT	O35684	Serpini1	-0.130328	-0.206563	-0.0540929	17.699	-3.54059	0.00178733	0.0185351	-1.66456	down
mICD - WT	Q8R164	Bphl	-0.137947	-0.218661	-0.0572324	19.7278	-3.53959	0.00179168	0.0185551	-1.66689	down
mICD - WT	Q8BMB3	Eif4e2	0.145385	0.0602813	0.23049	16.9281	3.53804	0.00179843	0.0186	-1.67051	up
mICD - WT	Q9D6Y9	Gbe1	-0.210047	-0.333152	-0.0869426	17.8445	-3.53374	0.00181726	0.0187455	-1.68052	down
mICD - WT	Q9DBN4	P33monox	-0.172331	-0.273334	-0.0713273	16.2755	-3.53361	0.00181782	0.0187455	-1.68081	down
mICD - WT	Q9QZN4	Fbxo6	0.125381	0.0518767	0.198885	17.0581	3.53274	0.00182169	0.0187455	-1.68285	up
mICD - WT	Q8VHQ9	Acot11	-0.202334	-0.320964	-0.0837049	18.331	-3.5324	0.00182319	0.0187455	-1.68365	down
mICD - WT	Q7TSH8	Tmem94	0.239581	0.0990678	0.380093	16.9278	3.53125	0.00182827	0.0187569	-1.68632	up
mICD - WT	O35864	Cops5	0.105064	0.0433756	0.166752	17.7278	3.5273	0.00184583	0.0189118	-1.6955	up
mICD - WT	Q9JJN6	Ctnnbip1	0.210803	0.0869502	0.334656	17.3709	3.52503	0.00185603	0.0189909	-1.7008	up
mICD - WT	Q5SU73	Coil	0.265692	0.10952	0.421864	15.5532	3.52345	0.00186313	0.0190382	-1.70447	up
mICD - WT	O54991	Cntnap1	-0.189659	-0.301236	-0.0780816	20.0948	-3.52038	0.00187705	0.0191549	-1.71161	down
mICD - WT	Q9R0N7-4	Syt7	0.477947	0.196715	0.759179	17.0384	3.51971	0.00188008	0.0191604	-1.71316	up
mICD - WT	Q9JK81	Myg1	0.124772	0.051317	0.198227	17.3939	3.51794	0.00188818	0.0191729	-1.71729	up
mICD - WT	Q8VDP6	Cdipt	0.163023	0.0670492	0.258997	20.0128	3.51793	0.0018882	0.0191729	-1.7173	up
mICD - WT	Q8BHI4	Kbtbd3	0.612136	0.251749	0.972523	16.3574	3.5178	0.00188881	0.0191729	-1.71761	up
mICD - WT	O88824	Jtb	-0.454383	-0.722716	-0.186049	14.6332	-3.51626	0.00199476	0.0198472	-1.72777	down
mICD - WT	G5E869;G5E869-2;G5E869-3	Znf142	0.589702	0.242353	0.937052	19.6142	3.51607	0.00189673	0.0192069	-1.72163	up
mICD - WT	P35550	Fbl	0.114421	0.0470222	0.181819	18.0563	3.51598	0.00189716	0.0192069	-1.72185	up
mICD - WT	Q9D009	Lipt2	0.312385	0.128344	0.496425	15.6111	3.51535	0.00190004	0.0192107	-1.72331	up
mICD - WT	O70370	Ctss	0.226063	0.092752	0.359374	16.7229	3.51201	0.00191549	0.0193414	-1.73108	up
mICD - WT	Q8C8R3-4	Ank2	-0.103003	-0.163764	-0.0422432	20.8105	-3.51094	0.00192043	0.0193541	-1.73355	down
mICD - WT	Q6AW69;Q6AW69-4;Q6AW69-5	Cgnl1	0.64496	0.264422	1.0255	12.5089	3.51016	0.00192408	0.0193541	-1.73538	up
mICD - WT	Q8VCD6	Reep2	-0.151216	-0.240437	-0.0619944	18.8278	-3.51011	0.00192432	0.0193541	-1.7355	down
mICD - WT	Q7TSK3;Q7TSK3-2;Q7TSK3-3	Pcdh8	0.326286	0.133677	0.518895	15.658	3.50844	0.0019321	0.019407	-1.73937	up
mICD - WT	O09174	Amacr	0.175011	0.0716454	0.278377	16.063	3.50656	0.00194092	0.0194589	-1.74375	up
mICD - WT	Q99NB8	Ubqln4	0.103817	0.0424949	0.165139	18.3315	3.50626	0.00194234	0.0194589	-1.74445	up
mICD - WT	Q9D8P4	Mrpl17	-0.1451	-0.230917	-0.0592838	16.7315	-3.50179	0.00196347	0.0196321	-1.75484	down
mICD - WT	P48962	Slc25a4	-0.170011	-0.270568	-0.0694538	24.3006	-3.50152	0.00196474	0.0196321	-1.75546	down
mICD - WT	Q8BG67;Q8BG67-2	Efr3a	-0.164973	-0.262602	-0.0673446	17.0499	-3.49968	0.00197349	0.0196939	-1.75972	down
mICD - WT	Q61029-3	Tmpo	0.154592	0.0630533	0.246132	19.2158	3.49763	0.00198333	0.0197664	-1.7645	up
mICD - WT	Q9Z2V5	Hdac6	0.0940751	0.0383262	0.149824	17.4552	3.49487	0.00199662	0.0198472	-1.77091	up
mICD - WT	P35700	Prdx1	0.101869	0.0414712	0.162268	21.9704	3.49311	0.00200513	0.019906	-1.77499	up
mICD - WT	Q9Z277	Baz1b	0.175532	0.0714242	0.27964	16.312	3.49192	0.00201089	0.0199374	-1.77774	up
mICD - WT	D3Z4I3;Q62176	Rbm24;Rbm38	0.431708	0.175571	0.687845	14.6821	3.49068	0.00201693	0.0199715	-1.78062	up
mICD - WT	Q4G5Y1	Klhdc2	1.12692	0.458177	1.79567	14.8745	3.49	0.00202027	0.0199788	-1.7822	up
mICD - WT	O54942	Cldn5	1.03122	0.410896	1.65155	14.9065	3.48542	0.00255077	0.0233428	-1.88945	up
mICD - WT	Q99J93	Ifitm2	0.637271	0.258476	1.01607	15.5652	3.48427	0.00204843	0.0202312	-1.79549	up
mICD - WT	O09061	Psmb1	0.160256	0.0649757	0.255535	20.8377	3.48341	0.00205271	0.0202475	-1.79749	up
mICD - WT	Q8BU00;Q8BU00-2;Q8BU00-3	Ikzf5	0.245848	0.0390676	0.452629	13.8668	3.48258	0.0309409	0.114908	-3.08528	up
mICD - WT	Q9WTX2	Prkra	0.194166	0.0786387	0.309693	16.7817	3.48082	0.00206562	0.0203486	-1.80351	up
mICD - WT	Q9JLM4	Zmym3	0.425329	0.172101	0.678556	15.971	3.47861	0.00207665	0.020431	-1.80861	up
mICD - WT	O35075	Vps26c	-0.111707	-0.17824	-0.0451745	16.9512	-3.47727	0.00208339	0.0204711	-1.81172	down
mICD - WT	Q8CJG0	Ago2	0.0782913	0.0316464	0.124936	17.8184	3.47617	0.00208893	0.0204993	-1.81427	up
mICD - WT	P50571	Gabrb1	0.105043	0.04245	0.167637	18.7134	3.47562	0.00209173	0.0205006	-1.81556	up
mICD - WT	B9EKR1	Ptprz1	-0.117926	-0.188253	-0.0475988	21.5186	-3.47279	0.00210607	0.0205915	-1.82211	down
mICD - WT	P61809	Cdk5r1	0.174732	0.0705258	0.278938	16.4243	3.47273	0.00210637	0.0205915	-1.82225	up
mICD - WT	Q9QYK7	Rnf11	-0.30333	-0.484297	-0.122363	17.0208	-3.47142	0.00211306	0.0206138	-1.82529	down
mICD - WT	Q68EF0	Rab3ip	0.174852	0.0705278	0.279177	16.404	3.47118	0.00211427	0.0206138	-1.82584	up
mICD - WT	Q80V91	Dtx3	0.197341	0.0795827	0.3151	17.3167	3.4707	0.00211672	0.0206138	-1.82695	up
mICD - WT	Q6A068	Cdc5l	0.136604	0.0550744	0.218133	17.3677	3.47009	0.00211986	0.0206182	-1.82837	up
mICD - WT	Q9CR51	Atp6v1g1	-0.143633	-0.229423	-0.0578437	20.3082	-3.46747	0.00213331	0.0206969	-1.83444	down
mICD - WT	Q8JZQ2	Afg3l2	-0.0831302	-0.132782	-0.033478	18.8729	-3.46747	0.00213334	0.0206969	-1.83445	down
mICD - WT	P59672;P59672-2	Anks1a	0.182764	0.0735017	0.292026	17.9958	3.46428	0.00214982	0.0208304	-1.84183	up
mICD - WT	Q05816	Fabp5	-0.123686	-0.197661	-0.0497104	22.2499	-3.46278	0.00215761	0.0208796	-1.8453	down
mICD - WT	Q8K1H1	Tdrd7	0.24109	0.096838	0.385343	14.6622	3.46138	0.00216493	0.0209054	-1.84854	up
mICD - WT	P62858	Rps28	0.14873	0.0597358	0.237723	21.7918	3.46123	0.00216573	0.0209054	-1.8489	up
mICD - WT	P62320	Snrpd3	0.125885	0.0505018	0.201269	19.4034	3.45853	0.00217988	0.0210156	-1.85514	up
mICD - WT	Q3UHH2	Slc22a23	-0.178361	-0.285297	-0.0714251	17.7199	-3.45437	0.00220187	0.0212009	-1.86476	down
mICD - WT	Q91WA6	Sharpin	0.411951	0.164891	0.65901	14.7447	3.45331	0.00220751	0.0212286	-1.86722	up
mICD - WT	Q9EPB5	Serhl	0.836453	0.333337	1.33957	15.1399	3.45229	0.00232255	0.0219228	-1.90244	up
mICD - WT	Q8BVA5	Ldah	0.273807	0.10947	0.438145	17.1386	3.45065	0.00222174	0.0213387	-1.87337	up
mICD - WT	B2RXR6	Ankrd44	0.451413	0.180402	0.722425	14.8985	3.44969	0.0022269	0.0213424	-1.8756	up
mICD - WT	P16675	Ctsa	-0.169382	-0.271077	-0.0676874	17.0601	-3.44954	0.00222768	0.0213424	-1.87594	down
mICD - WT	P61458	Pcbd1	0.287987	0.114928	0.461047	17.0782	3.44643	0.00224447	0.0214764	-1.88313	up
mICD - WT	Q99N95	Mrpl3	-0.128206	-0.205313	-0.0510999	15.5551	-3.44358	0.00225993	0.0215974	-1.88971	down
mICD - WT	Q99PP7-2	Trim33	0.266344	0.106126	0.426563	14.4327	3.44289	0.0022637	0.0216065	-1.89131	up
mICD - WT	Q9R0P6	Sec11a	0.12657	0.0503914	0.202748	16.9447	3.44105	0.00227379	0.0216309	-1.89557	up
mICD - WT	Q3UHU5;Q3UHU5-3	Mtcl1	0.173564	0.0690991	0.27803	19.1202	3.44097	0.00227423	0.0216309	-1.89575	up
mICD - WT	B2RUJ5;B2RUJ5-3	Apba1	0.128327	0.0510873	0.205566	18.0735	3.44088	0.00227471	0.0216309	-1.89596	up
mICD - WT	Q03141;Q03141-2;Q03141-3	Mark3	-0.0880032	-0.140994	-0.035012	18.3276	-3.43943	0.00228268	0.0216616	-1.89931	down
mICD - WT	P63044	Vamp2	0.286561	0.114	0.459122	23.3986	3.43927	0.00228359	0.0216616	-1.89969	up
mICD - WT	Q923X4;Q923X4-2	Glrx2	-0.222893	-0.357145	-0.0886412	16.045	-3.43849	0.00228784	0.0216752	-1.90147	down
mICD - WT	Q9CYW4	Hdhd3	-0.146329	-0.234538	-0.0581201	16.9413	-3.43566	0.00230355	0.0217885	-1.90803	down
mICD - WT	P38585	Ttl	-0.232196	-0.372181	-0.0922112	16.2174	-3.43531	0.00230548	0.0217885	-1.90883	down
mICD - WT	P48036	Anxa5	-0.179054	-0.287136	-0.070972	22.3992	-3.43102	0.00232946	0.0219611	-1.91875	down
mICD - WT	A2BH40	Arid1a	0.169993	0.0673366	0.27265	15.6005	3.42954	0.00233776	0.0220122	-1.92215	up
mICD - WT	A2ASI5;A2ASI5-2;A2ASI5-3	Scn3a	3.39238	1.3319	5.45286	15.1974	3.42867	0.00258484	0.0235024	-1.96196	up
mICD - WT	O70589	Cask	0.0785307	0.0310676	0.125994	19.9194	3.42669	0.00235386	0.0221279	-1.92873	up
mICD - WT	P26049	Gabra3	0.292887	0.115851	0.469922	18.4401	3.42635	0.00235581	0.0221279	-1.92952	up
mICD - WT	P10833	Rras	0.134782	0.0532857	0.216278	17.7845	3.4252	0.00236233	0.022135	-1.93217	up
mICD - WT	Q924M7	Mpi	-0.0993874	-0.159482	-0.0392926	19.0254	-3.4252	0.00236233	0.022135	-1.93217	down
mICD - WT	Q99KJ8	Dctn2	0.0891521	0.035228	0.143076	21.5436	3.42406	0.00236887	0.0221692	-1.93482	up
mICD - WT	Q8C7M3	Trim9	0.475428	0.187494	0.763362	15.2689	3.41966	0.00239408	0.0223778	-1.94495	up
mICD - WT	Q9CSH3	Dis3	0.294533	0.116127	0.472938	14.4406	3.41915	0.00239705	0.0223783	-1.94614	up
mICD - WT	Q99K10	Nlgn1	0.136162	0.0536264	0.218698	19.8486	3.41669	0.00241127	0.0224837	-1.9518	up
mICD - WT	Q9DAW6	Prpf4	0.149596	0.0588561	0.240337	17.5358	3.41439	0.00242469	0.0225759	-1.95712	up
mICD - WT	P56391	Cox6b1	-0.282767	-0.454304	-0.111229	22.507	-3.41398	0.00242704	0.0225759	-1.95805	down
mICD - WT	P02802	Mt1	-0.453254	-0.728322	-0.178186	15.3542	-3.41266	0.00243478	0.0225937	-1.96109	down
mICD - WT	Q9CZ44;Q9CZ44-3	Nsfl1c	0.0776392	0.0305218	0.124757	20.3549	3.41265	0.00243484	0.0225937	-1.96112	up
mICD - WT	Q91WK5	Gcsh	-0.45097	-0.724779	-0.177161	19.5477	-3.41108	0.00244407	0.0226519	-1.96474	down
mICD - WT	Q5DU37	Zfyve26	0.447808	0.175687	0.719929	15.4912	3.40818	0.0024612	0.0227801	-1.97143	up
mICD - WT	Q921W0	Chmp1a	-0.203195	-0.326687	-0.079703	16.9638	-3.40774	0.00246383	0.0227801	-1.97245	down
mICD - WT	Q8CFE4	Scyl2	-0.128879	-0.207302	-0.0504554	17.9422	-3.40352	0.00248896	0.0229847	-1.98216	down
mICD - WT	Q8CDN6	Txnl1	0.111423	0.0435693	0.179276	18.4008	3.4009	0.0025047	0.0230889	-1.98819	up
mICD - WT	P35979	Rpl12	0.138005	0.0539573	0.222053	20.0635	3.40064	0.00250626	0.0230889	-1.98879	up
mICD - WT	Q60700	Map3k12	0.152589	0.0596155	0.245562	16.4326	3.39904	0.00251592	0.0231501	-1.99247	up
mICD - WT	Q60692	Psmb6	0.149899	0.0585498	0.241249	18.39	3.39849	0.0025193	0.0231534	-1.99376	up
mICD - WT	Q3TJZ6	Fam98a	-0.159658	-0.257029	-0.0622869	16.7845	-3.39589	0.0025351	0.0232708	-1.99974	down
mICD - WT	Q9QX96	Sall2	0.782733	0.286695	1.27877	13.0474	3.39551	0.00454471	0.0340452	-2.25908	up
mICD - WT	Q5HZI2	C2cd4c	0.308437	0.120194	0.49668	18.5094	3.39343	0.00255012	0.0233428	-2.00539	up
mICD - WT	Q9JKV5	Scamp4	0.361491	0.140847	0.582134	18.0129	3.39311	0.00255207	0.0233428	-2.00612	up
mICD - WT	Q9DAK9	Phpt1	-0.15883	-0.255811	-0.0618504	19.4022	-3.3919	0.00255951	0.0233829	-2.00891	down
mICD - WT	Q8BTY1	Kyat1	-0.106965	-0.172298	-0.0416317	17.1922	-3.39078	0.00256645	0.0233953	-2.0115	down
mICD - WT	Q8R4R6	Nup35	0.214372	0.0834321	0.345311	16.7705	3.39069	0.00256696	0.0233953	-2.01169	up
mICD - WT	Q9R1J0	Nsdhl	0.16425	0.0638836	0.264616	16.5153	3.38929	0.00257561	0.0234463	-2.01491	up
mICD - WT	Q8R317	Ubqln1	0.103977	0.0403964	0.167558	19.6778	3.38691	0.00259042	0.0235253	-2.0204	up
mICD - WT	Q6GU68	Islr	0.546169	0.206517	0.885822	14.0409	3.38486	0.00340044	0.0284569	-2.13948	up
mICD - WT	Q9CWW7	Cxxc1	0.635314	0.24657	1.02406	14.9411	3.38467	0.00260441	0.0236244	-2.02555	up
mICD - WT	Q8BR63	Fam177a1	-0.265519	-0.428072	-0.102966	17.8597	-3.38292	0.00261536	0.0236678	-2.02956	down
mICD - WT	P70349	Hint1	0.128154	0.0496967	0.206612	22.3802	3.38291	0.00261547	0.0236678	-2.0296	up
mICD - WT	Q8C015	Pak5	-0.160658	-0.259028	-0.0622873	18.1241	-3.38244	0.00261844	0.0236678	-2.03069	down
mICD - WT	P09671	Sod2	-0.19719	-0.317959	-0.0764218	22.3372	-3.38161	0.00262363	0.0236789	-2.03258	down
mICD - WT	Q9R118	Htra1	-0.221907	-0.357827	-0.0859864	15.449	-3.38126	0.00262585	0.0236789	-2.03339	down
mICD - WT	Q9ERR1	Ndel1	-0.0820479	-0.132329	-0.0317665	18.7208	-3.3795	0.00263697	0.0237513	-2.03743	down
mICD - WT	Q99NE5;Q99NE5-3;Q99NE5-4;Q99NE5-5	Rims1	-0.0956873	-0.154343	-0.037032	19.1033	-3.37862	0.00264258	0.0237739	-2.03946	down
mICD - WT	Q8K3A9	Mepce	0.149973	0.0579163	0.24203	14.9095	3.37403	0.00267184	0.0239691	-2.04999	up
mICD - WT	P61148	Fgf1	-0.190347	-0.307191	-0.0735026	17.04	-3.37388	0.0026728	0.0239691	-2.05034	down
mICD - WT	Q921X9	Pdia5	0.81495	0.311904	1.318	12.4044	3.37376	0.0029374	0.0255284	-2.11349	up
mICD - WT	Q9JJ69;Q9JJ69-2	Kcnip2	0.187109	0.0722417	0.301977	17.3301	3.37357	0.00267481	0.0239691	-2.05106	up
mICD - WT	Q9CR11	Yeats4	1.03642	0.400097	1.67274	14.4364	3.37327	0.00267677	0.0239691	-2.05176	up
mICD - WT	P63080	Gabrb3	0.0889022	0.0343108	0.143494	19.9391	3.37272	0.00268029	0.0239726	-2.05301	up
mICD - WT	Q7TSI3	Ppp6r1	-0.0667219	-0.107772	-0.0256722	17.4729	-3.36628	0.00272206	0.0243179	-2.0678	down
mICD - WT	Q8R1X6;Q8R1X6-2	Spart	0.12421	0.0477736	0.200647	16.469	3.36548	0.00272729	0.024325	-2.06963	up
mICD - WT	Q9QXL2	Kif21a	0.0625906	0.0240681	0.101113	19.3393	3.36502	0.00273034	0.024325	-2.0707	up
mICD - WT	P19246	Nefh	-0.574398	-0.927953	-0.220842	20.5484	-3.36471	0.00273236	0.024325	-2.07141	down
mICD - WT	Q99LC2	Cstf1	0.132108	0.0507665	0.21345	16.1831	3.36363	0.00273942	0.024333	-2.07388	up
mICD - WT	Q9JJF9	Sppl2a	0.988119	0.379709	1.59653	14.2863	3.36361	0.0027396	0.024333	-2.07394	up
mICD - WT	P10711	Tcea1	-0.143674	-0.232156	-0.0551925	17.4847	-3.36293	0.00274407	0.0243445	-2.0755	down
mICD - WT	B1AXH1	Nhsl2	0.270565	0.103889	0.437241	15.8021	3.36194	0.00275059	0.024366	-2.07777	up
mICD - WT	P70392	Rasgrf2	0.154162	0.0591837	0.249139	18.468	3.3616	0.00275284	0.024366	-2.07855	up
mICD - WT	Q63850	Nup62	0.137711	0.0528456	0.222576	17.9893	3.36071	0.00275874	0.0243869	-2.08059	up
mICD - WT	Q924T7	Rnf31	0.115915	0.0444604	0.187369	15.7925	3.35972	0.0027653	0.0243869	-2.08286	up
mICD - WT	Q8BGG7	Ubash3b	-0.152185	-0.245997	-0.0583722	16.467	-3.35971	0.00276533	0.0243869	-2.08287	down
mICD - WT	O70305;O70305-2	Atxn2	-0.121489	-0.196388	-0.0465897	17.1933	-3.35932	0.00276792	0.0243869	-2.08377	down
mICD - WT	P97500;P97500-2	Myt1l	0.409253	0.156639	0.661867	15.6818	3.35526	0.00279504	0.0245976	-2.09309	up
mICD - WT	Q91YS8	Camk1	0.142951	0.0546437	0.231259	17.9594	3.3526	0.00281293	0.0247119	-2.09918	up
mICD - WT	Q9CQB5	Cisd2	0.155889	0.0595824	0.252195	18.8811	3.35237	0.00281447	0.0247119	-2.09971	up
mICD - WT	A2APX8;A2APX8-2;A2APX8-3	Scn1a	-0.335498	-0.542845	-0.128151	17.7902	-3.35107	0.00282324	0.0247607	-2.10268	down
mICD - WT	O08648;O08648-2	Map3k4	0.356044	0.135783	0.576306	14.9523	3.34778	0.00284563	0.0249285	-2.11023	up
mICD - WT	Q8K3D3-2	Swi5	0.168531	0.064237	0.272824	16.5077	3.34667	0.00285322	0.0249665	-2.11277	up
mICD - WT	O70340	Nptx2	-0.287723	-0.465827	-0.109619	16.3585	-3.34575	0.00285951	0.0249931	-2.11488	down
mICD - WT	Q8VCH8	Ubxn4	0.241272	0.0917721	0.390772	17.8151	3.3424	0.00288262	0.0251664	-2.12257	up
mICD - WT	Q8BVG4	Dpp9	-0.14621	-0.236823	-0.0555975	16.9064	-3.3418	0.00288673	0.0251736	-2.12393	down
mICD - WT	P07309	Ttr	0.555791	0.211239	0.900343	18.8097	3.34079	0.00289376	0.0252063	-2.12625	up
mICD - WT	Q9EPR5	Sorcs2	0.148469	0.0563405	0.240598	17.6698	3.3376	0.00291599	0.0253711	-2.13356	up
mICD - WT	Q9WTT4	Atp6v1g2	0.174173	0.0659613	0.282384	20.431	3.33349	0.0029448	0.0255638	-2.14295	up
mICD - WT	O35304	Slc18a3	-0.365202	-0.599459	-0.130945	15.5504	-3.33231	0.00472143	0.0347492	-2.20103	down
mICD - WT	B9EKI3	Tmf1	-0.15304	-0.248243	-0.0578375	14.6503	-3.32927	0.00297476	0.0257947	-2.15261	down
mICD - WT	Q9JJ28	Flii	-0.107259	-0.174024	-0.0404932	17.6036	-3.32715	0.00298986	0.0258964	-2.15745	down
mICD - WT	Q80U30	Clec16a	0.113054	0.0426203	0.183487	16.995	3.32429	0.00301045	0.0260453	-2.164	up
mICD - WT	Q9CYK1	Wars2	0.127994	0.0481846	0.207804	16.8737	3.32144	0.00303103	0.0261938	-2.1705	up
mICD - WT	Q3TXU5	Dhps	0.172742	0.0649887	0.280496	16.6109	3.32016	0.00304036	0.0262449	-2.17344	up
mICD - WT	Q9ERG0	Lima1	0.161561	0.0607526	0.26237	15.5749	3.31919	0.00304744	0.0262764	-2.17566	up
mICD - WT	Q69ZW3	Ehbp1	0.093444	0.0350832	0.151805	17.3343	3.31606	0.00307036	0.0264162	-2.18281	up
mICD - WT	Q91ZJ5	Ugp2	-0.0859425	-0.139619	-0.0322664	19.8379	-3.31604	0.00307053	0.0264162	-2.18286	down
mICD - WT	P59481	Lman2l	0.162276	0.0608978	0.263655	16.5199	3.31514	0.00307714	0.0264434	-2.18492	up
mICD - WT	Q9D115	Znf706	-0.28558	-0.464036	-0.107124	16.2908	-3.31429	0.00308341	0.0264662	-2.18686	down
mICD - WT	P63011	Rab3a	0.0960957	0.0360322	0.156159	23.2563	3.31349	0.00308928	0.0264662	-2.18867	up
mICD - WT	Q99N13;Q99N13-2;Q99N13-3	Hdac9	3.25585	1.22075	5.29095	12.0013	3.31338	0.00309013	0.0264662	-2.18894	up
mICD - WT	P28843	Dpp4	0.787228	0.289073	1.28538	14.8177	3.31328	0.00375065	0.0300336	-2.28735	up
mICD - WT	Q78XF5	Ostc	0.262142	0.0978351	0.426449	18.0334	3.30425	0.00315835	0.0270203	-2.20977	up
mICD - WT	G5E8V9-2	Arfip1	0.139679	0.0520958	0.227262	16.5179	3.30296	0.00316813	0.0270737	-2.21272	up
mICD - WT	Q922Y1	Ubxn1	-0.112608	-0.183233	-0.0419833	18.1862	-3.3022	0.00317382	0.0270763	-2.21443	down
mICD - WT	Q61271	Acvr1b	0.175015	0.0652401	0.284789	15.8195	3.30191	0.00317606	0.0270763	-2.21511	up
mICD - WT	P70280	Vamp7	0.236936	0.0883051	0.385567	16.7782	3.30152	0.00317902	0.0270763	-2.21599	up
mICD - WT	P47964	Rpl36	-0.165866	-0.269974	-0.0617579	20.4714	-3.29962	0.00319347	0.0271582	-2.22032	down
mICD - WT	P56942	Pmch	0.315728	0.117513	0.513942	17.0795	3.2989	0.00319903	0.0271582	-2.22198	up
mICD - WT	Q8R3Q6	Mix23	-0.231585	-0.376976	-0.086194	17.2583	-3.29887	0.00319924	0.0271582	-2.22204	down
mICD - WT	P20917	Mag	-0.53043	-0.863526	-0.197335	19.6798	-3.29801	0.00320584	0.0271657	-2.22401	down
mICD - WT	Q9D0B5	Tstd3	-0.236367	-0.384814	-0.0879196	17.4084	-3.29767	0.00320845	0.0271657	-2.22479	down
mICD - WT	Q9CTY5	Micu3	-0.0844766	-0.137536	-0.0314174	18.1348	-3.29737	0.00321074	0.0271657	-2.22547	down
mICD - WT	P61979-3	Hnrnpk	0.251519	0.0933942	0.409643	17.5149	3.2943	0.00323437	0.0273354	-2.23246	up
mICD - WT	Q9Z2S7;Q9Z2S7-3;Q9Z2S7-4	Tsc22d3	-0.285682	-0.465495	-0.10587	17.7065	-3.29045	0.00326425	0.0275576	-2.24123	down
mICD - WT	Q791V5	Mtch2	-0.209701	-0.341832	-0.0775703	20.6354	-3.28692	0.00329194	0.0277433	-2.24928	down
mICD - WT	P23475	Xrcc6	1.05173	0.388846	1.71461	13.5941	3.28594	0.00329964	0.0277433	-2.25151	up
mICD - WT	Q8BMS1	Hadha	-0.0975828	-0.159088	-0.0360775	20.0162	-3.28589	0.00330003	0.0277433	-2.25162	down
mICD - WT	Q6ZQA6	Igsf3	0.403471	0.14912	0.657821	13.7708	3.28528	0.00330487	0.0277479	-2.25302	up
mICD - WT	Q921W4	Cryzl1	0.116246	0.0428155	0.189677	17.7189	3.27863	0.00335771	0.0281607	-2.26814	up
mICD - WT	A6H5Z3	Exoc6b	-0.086171	-0.140662	-0.0316797	18.3241	-3.27511	0.00338606	0.0283675	-2.27616	down
mICD - WT	Q8R3V5;Q8R3V5-1	Sh3glb2	0.415259	0.152447	0.678071	17.4614	3.2724	0.00340804	0.0284894	-2.28232	up
mICD - WT	Q9D7V9	Naaa	0.196174	0.071989	0.320359	17.4091	3.27163	0.0034143	0.0284977	-2.28407	up
mICD - WT	Q9D6N5	Drap1	0.243714	0.0894221	0.398006	15.8027	3.27137	0.00341645	0.0284977	-2.28467	up
mICD - WT	Q8C5Q4	Grsf1	-0.165494	-0.270305	-0.0606833	17.0993	-3.27016	0.00342632	0.0285213	-2.28742	down
mICD - WT	Q61687	Atrx	0.120318	0.0441169	0.196518	16.0816	3.27011	0.00342671	0.0285213	-2.28753	up
mICD - WT	Q64676	Ugt8	-0.394466	-0.64435	-0.144582	18.7753	-3.26937	0.00343278	0.0285408	-2.28921	down
mICD - WT	Q9DBC3	Cmtr1	0.136551	0.0500237	0.223079	16.2294	3.26839	0.00344084	0.0285768	-2.29145	up
mICD - WT	Q9QXV0	Pcsk1n	0.333464	0.122052	0.544876	20.5166	3.26672	0.00345457	0.0286454	-2.29525	up
mICD - WT	Q9ES74	Nek7	-0.128249	-0.209563	-0.0469347	16.5627	-3.26648	0.00345656	0.0286454	-2.29579	down
mICD - WT	Q9Z2D8;Q9Z2D8-2	Mbd3	0.229438	0.0839281	0.374948	16.8756	3.26562	0.00346365	0.0286732	-2.29774	up
mICD - WT	Q9Z268	Rasal1	0.27394	0.100137	0.447743	19.7739	3.26431	0.00347447	0.0287318	-2.30072	up
mICD - WT	P43277	H1-3	0.257143	0.0939678	0.420318	22.9488	3.26372	0.00347935	0.0287412	-2.30205	up
mICD - WT	Q99MS8	Tpgs1	0.164838	0.06021	0.269467	16.0874	3.26288	0.00348633	0.0287678	-2.30396	up
mICD - WT	Q5SZV5	Kiaa0319	0.485004	0.176307	0.793701	14.1275	3.26248	0.00363686	0.0295028	-2.33183	up
mICD - WT	Q8K070	Samd14	0.430947	0.15731	0.704584	15.7862	3.26168	0.00349634	0.0288195	-2.30669	up
mICD - WT	Q8BGE6	Atg4b	-0.106344	-0.173895	-0.0387933	17.7693	-3.26043	0.00350675	0.0288742	-2.30953	down
mICD - WT	Q8R3W5	Tsen15	0.599871	0.21864	0.981103	15.6579	3.25883	0.00352016	0.0289532	-2.31316	up
mICD - WT	Q8BHZ0	Cyria	0.0940711	0.0342749	0.153867	20.3107	3.25818	0.00352562	0.0289532	-2.31464	up
mICD - WT	P97760	Polr2c	0.280972	0.102359	0.459584	16.915	3.25794	0.00352766	0.0289532	-2.31519	up
mICD - WT	Q8R5A6;Q8R5A6-2	Tbc1d22a	0.156498	0.0569152	0.256081	14.5233	3.25474	0.00355462	0.0291297	-2.32244	up
mICD - WT	Q91YP2	Nln	0.115242	0.0418979	0.188585	18.726	3.25416	0.00355958	0.0291297	-2.32377	up
mICD - WT	P31230	Aimp1	0.116799	0.0424615	0.191136	19.2155	3.25404	0.00356055	0.0291297	-2.32403	up
mICD - WT	Q64487;Q64487-5	Ptprd	-0.0769116	-0.125871	-0.027952	19.5585	-3.25346	0.00356548	0.0291389	-2.32534	down
mICD - WT	Q07235	Serpine2	-0.118115	-0.193345	-0.0428851	16.5461	-3.25168	0.0035807	0.0292322	-2.3294	down
mICD - WT	Q8K409	Polb	0.586095	0.211719	0.960471	15.2615	3.25083	0.00373768	0.0300031	-2.32869	up
mICD - WT	P35486	Pdha1	-0.163405	-0.267526	-0.0592842	23.4265	-3.25027	0.00359267	0.0292988	-2.33258	down
mICD - WT	P58771-2	Tpm1	0.395239	0.142615	0.647863	17.2941	3.24877	0.00375579	0.0300336	-2.3333	up
mICD - WT	Q61686	Cbx5	0.162668	0.0589611	0.266374	18.1235	3.24853	0.00360763	0.0293895	-2.33654	up
mICD - WT	Q3UHD2	Gfod1	0.123513	0.0447106	0.202315	18.075	3.24613	0.00362836	0.0295028	-2.34199	up
mICD - WT	Q8BKX6	Smg1	0.112454	0.0406863	0.184221	14.7836	3.24518	0.00363655	0.0295028	-2.34414	up
mICD - WT	P62806	H4c1	0.220079	0.079624	0.360534	23.7817	3.24514	0.00363691	0.0295028	-2.34423	up
mICD - WT	Q05BC3-3	Eml1	0.607947	0.187625	1.02827	14.8041	3.24451	0.00936429	0.0548143	-2.70877	up
mICD - WT	Q8R502	Lrrc8c	-0.101761	-0.16672	-0.0368013	17.0774	-3.24437	0.00364358	0.0295257	-2.34598	down
mICD - WT	Q9QXT0	Cnpy2	0.13013	0.0470255	0.213234	19.1387	3.24299	0.00365557	0.0295916	-2.34911	up
mICD - WT	Q8K5A4	Rasl10a	0.409187	0.143381	0.674993	14.8927	3.24045	0.00466245	0.0345533	-2.47873	up
mICD - WT	Q8BH55	Thnsl1	-0.0745008	-0.122124	-0.0268772	18.5764	-3.23989	0.0036826	0.0297234	-2.35612	down
mICD - WT	O88735	Map7	-0.143282	-0.234873	-0.0516907	18.1182	-3.23988	0.0036827	0.0297234	-2.35614	down
mICD - WT	Q8C878	Uba3	-0.112607	-0.184592	-0.0406225	18.6589	-3.23979	0.00368348	0.0297234	-2.35634	down
mICD - WT	Q9R1P4	Psma1	0.111067	0.0400141	0.182121	20.3297	3.23738	0.00370467	0.0298631	-2.36181	up
mICD - WT	Q91YJ3	Thyn1	0.139053	0.0500374	0.228069	16.5059	3.23523	0.00372368	0.0299575	-2.36668	up
mICD - WT	Q9Z1Z2	Strap	-0.0754346	-0.123725	-0.0271437	19.0803	-3.23518	0.0037242	0.0299575	-2.36681	down
mICD - WT	O88697	Stk16	0.227164	0.0816912	0.372637	13.9548	3.23407	0.00373402	0.0300031	-2.36931	up
mICD - WT	P41209	Cetn1	0.454421	0.163263	0.745579	17.3252	3.23238	0.00374908	0.0300336	-2.37315	up
mICD - WT	Q7TNC4;Q7TNC4-2;Q7TNC4-3;Q7TNC4-4	Luc7l2	-0.205572	-0.337324	-0.0738207	17.2208	-3.23148	0.00375713	0.0300336	-2.37519	down
mICD - WT	Q8CJH3	Plxnb1	-0.099444	-0.163193	-0.0356953	17.8777	-3.23072	0.00376387	0.0300561	-2.37689	down
mICD - WT	P20152	Vim	0.251389	0.0901722	0.412606	21.3983	3.22944	0.00377534	0.0301164	-2.37979	up
mICD - WT	Q9D1R9	Rpl34	0.34204	0.122476	0.561604	18.5447	3.22633	0.00380344	0.0303091	-2.38684	up
mICD - WT	P22933	Gabrd	0.211853	0.0758315	0.347874	16.5028	3.22566	0.00380944	0.0303093	-2.38834	up
mICD - WT	P55012	Slc12a2	-0.240743	-0.395324	-0.0861623	19.085	-3.22545	0.00381138	0.0303093	-2.38883	down
mICD - WT	P53612	Rabggtb	0.144272	0.0516039	0.23694	18.0479	3.22437	0.00382122	0.0303562	-2.39128	up
mICD - WT	Q3U1Y4	Dennd4b	0.211069	0.0754725	0.346665	19.3093	3.2238	0.00382634	0.0303654	-2.39255	up
mICD - WT	Q8R307	Vps18	0.0742154	0.0265038	0.121927	17.241	3.22153	0.00384707	0.0304984	-2.39769	up
mICD - WT	Q8R3D1	Tbc1d13	-0.131693	-0.216404	-0.0469822	15.8378	-3.2197	0.00386382	0.0305995	-2.40183	down
mICD - WT	P36536	Sar1a	0.187498	0.0668498	0.308146	17.5557	3.21861	0.00387389	0.0306477	-2.4043	up
mICD - WT	P97494	Gclc	-0.0753057	-0.123785	-0.0268266	18.4252	-3.2171	0.00388776	0.0307037	-2.4077	down
mICD - WT	Q60803	Traf3	0.200034	0.0712488	0.328819	16.9008	3.21685	0.00389014	0.0307037	-2.40828	up
mICD - WT	Q9WUB0	Rbck1	0.161142	0.0573863	0.264898	17.2194	3.21654	0.00389298	0.0307037	-2.40898	up
mICD - WT	Q8CGE9	Rgs12	0.262704	0.0933907	0.432016	17.1452	3.21343	0.00392191	0.0309001	-2.41602	up
mICD - WT	P23492	Pnp	-0.096738	-0.159109	-0.0343667	18.9853	-3.21222	0.0039332	0.0309465	-2.41875	down
mICD - WT	P04627	Araf	0.164029	0.0582629	0.269795	17.2327	3.21193	0.00393586	0.0309465	-2.41939	up
mICD - WT	Q9D0E3	Lysmd1	-0.144298	-0.23737	-0.0512263	17.0453	-3.21096	0.00394499	0.0309865	-2.4216	down
mICD - WT	P97366	Evi5	0.245929	0.087269	0.404589	15.4061	3.21022	0.00395193	0.0310093	-2.42327	up
mICD - WT	Q921K9	Bcl7b	0.170228	0.0603799	0.280075	17.0966	3.20945	0.00395908	0.0310337	-2.42499	up
mICD - WT	Q8BLS7	Sowaha	0.344548	0.122163	0.566933	14.47	3.20876	0.00396566	0.0310536	-2.42657	up
mICD - WT	G5E870	Trip12	0.142733	0.0505635	0.234903	16.5545	3.20722	0.00398015	0.0311352	-2.43003	up
mICD - WT	Q8CI78	Rmnd1	-0.145475	-0.239429	-0.0515221	16.7373	-3.20679	0.00398426	0.0311356	-2.43102	down
mICD - WT	Q9Z2X2	Psmd10	-0.315273	-0.519052	-0.111495	15.528	-3.20421	0.00400871	0.0312948	-2.43683	down
mICD - WT	Q8K2Q5	Chchd7	-0.421011	-0.693244	-0.148778	15.4642	-3.20291	0.00402106	0.0313346	-2.43976	down
mICD - WT	Q6IFT4	Arhgap20	0.306627	0.108351	0.504903	14.2283	3.20282	0.00402197	0.0313346	-2.43997	up
mICD - WT	P00405	Mtco2	0.153821	0.0543335	0.253309	22.1836	3.20213	0.00402859	0.0313543	-2.44153	up
mICD - WT	Q99K48	Nono	0.111294	0.0392217	0.183367	19.1507	3.19812	0.00406708	0.0316218	-2.45057	up
mICD - WT	Q9R1X5	Abcc5	0.361264	0.127187	0.595341	15.023	3.19637	0.00408398	0.0317211	-2.45451	up
mICD - WT	P01868;P01869	Ighg1	0.735725	0.258941	1.21251	16.3943	3.19585	0.00408906	0.0317284	-2.45569	up
mICD - WT	Q9ER35	Fn3k	-0.10605	-0.174803	-0.0372965	17.6785	-3.19455	0.00410174	0.0317947	-2.45864	down
mICD - WT	Q9ES00	Ube4b	0.0944703	0.0331602	0.15578	17.7608	3.19121	0.00413432	0.0320149	-2.46615	up
mICD - WT	Q5SRY7;Q5SRY7-2;Q5SRY7-3;Q5SRY7-4	Fbxw11	0.301334	0.10572	0.496949	14.6849	3.19036	0.0041427	0.0320475	-2.46808	up
mICD - WT	Q9ERH6	Moap1	0.472561	0.163092	0.782029	14.4858	3.19022	0.00469846	0.0346692	-2.51926	up
mICD - WT	Q9Z1T6;Q9Z1T6-1	Pikfyve	0.0713987	0.0250338	0.117764	15.772	3.18929	0.00415324	0.0320966	-2.47049	up
mICD - WT	Q64727	Vcl	0.112794	0.0395087	0.18608	19.4217	3.18758	0.00417011	0.0321946	-2.47434	up
mICD - WT	Q01768	Nme2	-0.120434	-0.19871	-0.0421582	22.1583	-3.18649	0.00418084	0.032245	-2.47678	down
mICD - WT	O08842	Gfra2	-0.283323	-0.467588	-0.0990578	18.4561	-3.18442	0.00420141	0.0323711	-2.48145	down
mICD - WT	P63213	Gng2	0.178786	0.062443	0.295129	23.4537	3.18263	0.00421934	0.0324767	-2.48549	up
mICD - WT	Q61026	Ncoa2	0.197749	0.0690422	0.326456	13.7344	3.18203	0.00422528	0.0324898	-2.48683	up
mICD - WT	P97865	Pex7	0.562641	0.0934658	1.03182	13.4825	3.18182	0.0281281	0.108252	-3.19312	up
mICD - WT	Q8BPE4	Tmem177	-0.175342	-0.289487	-0.0611964	15.9727	-3.18141	0.00423156	0.0325054	-2.48824	down
mICD - WT	Q9CZB0	Sdhc	-0.195107	-0.322135	-0.0680777	19.0891	-3.18099	0.00423578	0.0325054	-2.48919	down
mICD - WT	Q8BIZ1-2;Q8BIZ1-4	Anks1b	0.236017	0.0822232	0.389812	19.4747	3.17831	0.00426273	0.0326493	-2.49521	up
mICD - WT	Q80U87	Usp8	-0.119451	-0.197288	-0.0416132	16.5221	-3.17828	0.00426304	0.0326493	-2.49528	down
mICD - WT	Q99KH8	Stk24	-0.0864057	-0.142723	-0.0300883	18.647	-3.17754	0.00427048	0.0326518	-2.49693	down
mICD - WT	P04186	Cfb	0.562298	0.195788	0.928808	13.8574	3.1774	0.00427188	0.0326518	-2.49725	up
mICD - WT	P54775	Psmc4	0.125403	0.0436257	0.20718	18.7213	3.17591	0.00428708	0.0327257	-2.50062	up
mICD - WT	O70492	Snx3	0.0896351	0.0311773	0.148093	19.8947	3.17561	0.00429008	0.0327257	-2.50128	up
mICD - WT	Q9CWQ0	Dph5	-0.183401	-0.303077	-0.0637243	15.1069	-3.17384	0.00430816	0.0328246	-2.50528	down
mICD - WT	P97382	Kcnab3	-0.450297	-0.744166	-0.156429	17.3685	-3.1735	0.0043116	0.0328246	-2.50603	down
mICD - WT	O88704	Hcn1	-0.155426	-0.256946	-0.0539063	18.0869	-3.17077	0.00433954	0.0330046	-2.51217	down
mICD - WT	Q5SYH2	Tmem199	1.17101	0.405978	1.93604	15.0212	3.1701	0.00434642	0.0330242	-2.51367	up
mICD - WT	Q62132;Q62132-2	Ptprr	0.18339	0.0634489	0.30333	16.302	3.16665	0.00438208	0.0332426	-2.52143	up
mICD - WT	Q09200	B4galnt1	0.183774	0.0635757	0.303973	15.158	3.16648	0.00438383	0.0332426	-2.52181	up
mICD - WT	Q3UMU9;Q3UMU9-2;Q3UMU9-3;Q3UMU9-4	Hdgfl2	0.111233	0.0383849	0.184082	18.3084	3.16233	0.0044272	0.0335199	-2.53115	up
mICD - WT	Q8JZU2	Slc25a1	-0.283736	-0.469595	-0.0978772	18.4154	-3.16172	0.00443356	0.0335199	-2.53251	down
mICD - WT	Q6PAL8	Dennd5a	0.118301	0.0407927	0.195809	15.595	3.16106	0.0044405	0.0335199	-2.534	up
mICD - WT	Q6A152	Cyp4x1	0.202434	0.0698019	0.335066	16.171	3.16102	0.00444092	0.0335199	-2.53409	up
mICD - WT	P60755	Mdga2	0.136532	0.0470625	0.226002	16.8026	3.16047	0.00444672	0.0335199	-2.53533	up
mICD - WT	Q91VJ2	Cavin3	0.442649	0.152579	0.73272	14.5502	3.16045	0.0044469	0.0335199	-2.53537	up
mICD - WT	Q9CXZ1	Ndufs4	-0.139399	-0.230774	-0.0480246	21.3439	-3.15956	0.00445626	0.0335199	-2.53736	down
mICD - WT	Q60823	Akt2	-0.221372	-0.366484	-0.0762594	15.8422	-3.15944	0.00445754	0.0335199	-2.53763	down
mICD - WT	Q0VBF8	Stum	0.388368	0.133771	0.642965	19.645	3.15923	0.00445971	0.0335199	-2.5381	up
mICD - WT	Q9QYI3	Dnajc7	-0.124413	-0.206163	-0.0426626	17.4861	-3.15187	0.00453805	0.0340452	-2.55462	down
mICD - WT	P84089	Erh	0.137218	0.0470493	0.227387	20.2934	3.15171	0.00453975	0.0340452	-2.55497	up
mICD - WT	Q8BTY8	Scfd2	0.210551	0.0721624	0.348939	16.1489	3.15101	0.00454735	0.0340452	-2.55656	up
mICD - WT	P33622	Apoc3	0.741061	0.253551	1.22857	16.0426	3.1482	0.00457758	0.0342009	-2.56285	up
mICD - WT	Q91WG4	Elp2	0.113085	0.0386864	0.187484	16.6155	3.14798	0.00457998	0.0342009	-2.56334	up
mICD - WT	P17665	Cox7c	0.314459	0.107539	0.521379	21.9876	3.14742	0.00458611	0.0342009	-2.56461	up
mICD - WT	Q8K2A7	Ints10	0.563203	0.192588	0.933819	16.0516	3.14727	0.00458772	0.0342009	-2.56494	up
mICD - WT	Q9Z2W8	Gria4	-0.0987364	-0.163723	-0.0337497	17.5217	-3.14663	0.00459471	0.0342009	-2.56639	down
mICD - WT	Q9Z0W3	Nup160	0.121012	0.0413635	0.200661	16.8444	3.14661	0.00459488	0.0342009	-2.56642	up
mICD - WT	Q9CXE7	Tmed5	-0.154967	-0.257004	-0.0529303	17.186	-3.14539	0.00460814	0.0342664	-2.56916	down
mICD - WT	Q8CC27;Q8CC27-2;Q8CC27-3;Q8CC27-4	Cacnb2	0.645737	0.220191	1.07128	14.647	3.14269	0.00463763	0.0344523	-2.57521	up
mICD - WT	P60487	Pdxp	0.136682	0.0465456	0.226819	21.3195	3.14053	0.00466139	0.0345533	-2.58005	up
mICD - WT	Q9QYE6	Golga5	0.182108	0.0620033	0.302214	15.9758	3.14022	0.00466473	0.0345533	-2.58073	up
mICD - WT	Q6PAL7	Ahdc1	0.309521	0.105313	0.513729	14.8773	3.13913	0.00467684	0.0345771	-2.58319	up
mICD - WT	P98086	C1qa	-0.212026	-0.351911	-0.07214	17.2946	-3.13912	0.00467696	0.0345771	-2.58322	down
mICD - WT	P62307	Snrpf	0.231389	0.0786758	0.384102	16.7653	3.13804	0.00468888	0.0346318	-2.58563	up
mICD - WT	Q9R069	Bcam	0.130293	0.0442236	0.216363	18.0381	3.13519	0.00472054	0.0347492	-2.59201	up
mICD - WT	Q9JII5;Q9JII5-2	Dazap1	0.17255	0.0585584	0.286541	17.4168	3.13498	0.00472288	0.0347492	-2.59248	up
mICD - WT	Q9D824;Q9D824-2;Q9D824-3;Q9D824-4	Fip1l1	0.251293	0.0851987	0.417387	15.961	3.13342	0.00474036	0.0348443	-2.59598	up
mICD - WT	Q8BXL7	Arfrp1	1.05895	0.358589	1.75931	13.8305	3.13145	0.00476236	0.0349726	-2.60037	up
mICD - WT	Q91XC9	Pex16	0.472732	0.159956	0.785508	14.7434	3.13021	0.00477637	0.0350419	-2.60316	up
mICD - WT	Q9QYS2	Grm3	-0.165219	-0.274607	-0.0558311	20.3388	-3.12811	0.00480006	0.0351627	-2.60785	down
mICD - WT	Q8R366	Igsf8	0.155116	0.0524114	0.25782	21.3822	3.12794	0.004802	0.0351627	-2.60823	up
mICD - WT	Q8VE47	Uba5	0.102597	0.0344821	0.170712	18.6121	3.1195	0.00489867	0.0358364	-2.62712	up
mICD - WT	Q8BFR6	Zfand1	0.281218	0.0943979	0.468038	15.2331	3.11754	0.00492135	0.035968	-2.63149	up
mICD - WT	Q6PDQ2	Chd4	0.0933124	0.0312657	0.155359	17.5672	3.11468	0.00495468	0.0361772	-2.63789	up
mICD - WT	Q8BVQ5	Ppme1	-0.102593	-0.170833	-0.034353	20.8095	-3.11365	0.00496662	0.0362299	-2.64017	down
mICD - WT	Q91WM1	Strbp	-0.132205	-0.220172	-0.0442384	17.2545	-3.11259	0.00497909	0.0362554	-2.64254	down
mICD - WT	Q00623	Apoa1	0.485728	0.16253	0.808926	21.242	3.11255	0.00497956	0.0362554	-2.64263	up
mICD - WT	P58802	Tbc1d10a	-0.171455	-0.285559	-0.0573512	16.6217	-3.11202	0.00498581	0.0362665	-2.64382	down
mICD - WT	P97315	Csrp1	-0.210917	-0.351309	-0.0705243	21.2444	-3.11143	0.00499277	0.0362827	-2.64514	down
mICD - WT	Q62351	Tfrc	-0.152292	-0.253701	-0.0508827	18.3736	-3.11022	0.00500696	0.0363514	-2.64783	down
mICD - WT	O88545	Cops6	0.118211	0.0394846	0.196938	19.0994	3.10978	0.00501224	0.0363553	-2.64883	up
mICD - WT	Q8JZP2	Syn3	0.141428	0.0471985	0.235657	18.3299	3.10843	0.00502814	0.0364362	-2.65183	up
mICD - WT	Q6DID5	Pwwp3a	0.214603	0.0715856	0.357621	14.6926	3.1077	0.00503685	0.0364649	-2.65347	up
mICD - WT	Q9CZD3	Gars1	-0.0867022	-0.144502	-0.0289021	19.4105	-3.10666	0.00504918	0.0365197	-2.65578	down
mICD - WT	P52503	Ndufs6	-0.115586	-0.192663	-0.0385086	21.2837	-3.10578	0.00505966	0.036561	-2.65775	down
mICD - WT	P46061	Rangap1	0.098582	0.0328117	0.164352	18.9148	3.10428	0.00507762	0.0366563	-2.6611	up
mICD - WT	Q91WL8	Wwox	0.115098	0.0382813	0.191914	16.4042	3.10316	0.00509092	0.0367178	-2.66358	up
mICD - WT	Q9DBH5	Lman2	-0.113807	-0.189796	-0.0378189	18.5737	-3.10181	0.00510722	0.0368007	-2.6666	down
mICD - WT	O88508	Dnmt3a	0.493575	0.156719	0.83043	13.1704	3.09812	0.00670137	0.0442626	-2.80842	up
mICD - WT	Q91W96	Anapc4	0.121871	0.0402821	0.20346	16.6901	3.09358	0.0052071	0.0374853	-2.68494	up
mICD - WT	Q05AA6	Drp2	0.222449	0.0734649	0.371433	14.0702	3.09231	0.00522272	0.0375625	-2.68778	up
mICD - WT	Q5DQR4-3	Stxbp5l	0.491581	0.162211	0.820951	17.5169	3.09103	0.00523848	0.0376359	-2.69063	up
mICD - WT	Q3UUQ7	Pgap1	0.255049	0.0841413	0.425956	17.6537	3.09068	0.00524274	0.0376359	-2.6914	up
mICD - WT	Q9JK53	Prelp	0.421994	0.139099	0.704889	15.3358	3.0894	0.00525861	0.0377146	-2.69426	up
mICD - WT	Q60953;Q60953-2	Pml	0.27404	0.0902433	0.457836	15.0741	3.08794	0.00527669	0.0378089	-2.6975	up
mICD - WT	Q63912	Omg	-0.188743	-0.315449	-0.0620367	21.8693	-3.08507	0.00531242	0.0380294	-2.70389	down
mICD - WT	Q9R190	Mta2	0.1131	0.0371611	0.189038	17.0869	3.08454	0.00531901	0.0380411	-2.70506	up
mICD - WT	Q9Z0E0	Ncdn	-0.140948	-0.235726	-0.0461695	22.2007	-3.07993	0.00537695	0.0384196	-2.71531	down
mICD - WT	A2AR50	Ralgps1	0.18955	0.0620722	0.317029	15.1404	3.0795	0.00538238	0.0384227	-2.71627	up
mICD - WT	Q6ZQ93	Usp34	0.222947	0.0729819	0.372912	14.496	3.07896	0.00538929	0.0384362	-2.71748	up
mICD - WT	O08749	Dld	-0.213479	-0.357235	-0.0697222	21.6167	-3.07553	0.00543295	0.0386896	-2.72511	down
mICD - WT	Q8VCT3	Rnpep	-0.0822266	-0.137601	-0.0268523	20.0434	-3.07536	0.00543504	0.0386896	-2.72548	down
mICD - WT	Q6PDK2	Kmt2d	0.652723	0.213101	1.09234	13.9868	3.07498	0.00543993	0.0386896	-2.72633	up
mICD - WT	Q78JE5	Fbxo22	0.154732	0.050501	0.258962	17.911	3.07451	0.00544595	0.0386965	-2.72737	up
mICD - WT	Q61133	Gstt2	0.629211	0.205225	1.0532	14.1373	3.07353	0.00545853	0.0387057	-2.72955	up
mICD - WT	P97823	Lypla1	-0.163392	-0.273497	-0.0532868	17.7697	-3.07337	0.00546052	0.0387057	-2.7299	down
mICD - WT	Q3UIL6;Q3UIL6-2	Plekha7	0.428331	0.139677	0.716985	13.5223	3.07323	0.00546237	0.0387057	-2.73022	up
mICD - WT	Q8C1W1	Vash1	0.675256	0.220034	1.13048	15.4437	3.07211	0.00547665	0.0387711	-2.73269	up
mICD - WT	Q9Z2I9	Sucla2	-0.101318	-0.169643	-0.0329939	21.816	-3.07117	0.0054888	0.0388212	-2.73479	down
mICD - WT	Q9CXJ1	Ears2	0.217585	0.0708001	0.36437	15.6506	3.07001	0.00550382	0.0388917	-2.73737	up
mICD - WT	Q8K2Y9;Q8K2Y9-2	Ccm2	0.143064	0.0464298	0.239698	15.2823	3.06614	0.00555403	0.0392089	-2.74596	up
mICD - WT	Q80W21	Gstm7	0.229295	0.0743962	0.384193	17.4156	3.06576	0.00555894	0.0392089	-2.74679	up
mICD - WT	Q99KP6	Prpf19	0.106625	0.0345122	0.178739	18.7492	3.06223	0.00560522	0.0394832	-2.75463	up
mICD - WT	P50518	Atp6v1e1	0.112144	0.0362929	0.187994	22.1873	3.06201	0.00560812	0.0394832	-2.75512	up
mICD - WT	Q7TMQ7	Wdr91	0.125484	0.040565	0.210404	16.6733	3.06038	0.00562967	0.0395986	-2.75874	up
mICD - WT	Q3TNH5	Fam172a	0.61198	0.197741	1.02622	16.4763	3.05969	0.00563874	0.0396261	-2.76026	up
mICD - WT	P30416	Fkbp4	-0.103983	-0.174389	-0.0335772	19.1114	-3.05876	0.00565102	0.0396761	-2.76232	down
mICD - WT	P05622;P05622-2	Pdgfrb	0.168857	0.0544939	0.283219	17.2989	3.05792	0.00566226	0.0397186	-2.7642	up
mICD - WT	P97449	Anpep	0.189052	0.0609888	0.317115	22.3916	3.05738	0.00566945	0.0397328	-2.7654	up
mICD - WT	D3YXK2	Safb	0.0989101	0.0318968	0.165923	19.2619	3.05683	0.00567668	0.0397471	-2.7666	up
mICD - WT	Q8BKE9	Ift74	0.163146	0.0525862	0.273706	14.3882	3.05613	0.0056861	0.0397685	-2.76817	up
mICD - WT	Q6GQW0	Btbd11	0.257875	0.0831026	0.432647	15.2175	3.05583	0.0056901	0.0397685	-2.76883	up
mICD - WT	Q3ULD5	Mccc2	-0.066277	-0.111212	-0.0213416	17.9472	-3.05469	0.00570535	0.0398388	-2.77136	down
mICD - WT	Q99MR1	Gigyf1	0.146942	0.0472643	0.246619	17.0084	3.0531	0.00572667	0.0399514	-2.77489	up
mICD - WT	P68181;P68181-2;P68181-3;P68181-4	Prkacb	0.112429	0.0361402	0.188719	20.2301	3.05217	0.0057391	0.0399654	-2.77694	up
mICD - WT	Q8R2U0;Q8R2U0-2	Seh1l	0.214186	0.0688078	0.359563	16.6432	3.0513	0.0057509	0.0400112	-2.77888	up
mICD - WT	Q8BH04	Pck2	0.137472	0.0441397	0.230805	19.3561	3.05052	0.00576137	0.0400478	-2.78059	up
mICD - WT	P59017	Bcl2l13	-0.0766314	-0.128681	-0.0245821	19.1597	-3.04919	0.00577939	0.0401367	-2.78355	down
mICD - WT	Q9DC69	Ndufa9	-0.12268	-0.206033	-0.0393266	21.6537	-3.04819	0.00579286	0.0401939	-2.78574	down
mICD - WT	P70663	Sparcl1	-0.111117	-0.186697	-0.0355373	18.062	-3.04486	0.0058383	0.0404644	-2.79313	down
mICD - WT	P57759	Erp29	0.100384	0.0320969	0.168672	19.8175	3.04451	0.00584316	0.0404644	-2.79391	up
mICD - WT	Q8K2Z2	Prpf39	0.644831	0.204976	1.08469	15.4611	3.04418	0.00604957	0.0412482	-2.78572	up
mICD - WT	O70401	Tspan6	0.247323	0.0790608	0.415586	16.0711	3.04418	0.00584767	0.0404644	-2.79464	up
mICD - WT	Q9WVS8;Q9WVS8-2;Q9WVS8-3;Q9WVS8-4;Q9WVS8-5	Mapk7	-0.806358	-1.58284	-0.0298757	12.6853	-3.04187	0.0451628	0.148111	-3.39125	down
mICD - WT	Q3UIA2;Q3UIA2-2;Q3UIA2-3;Q3UIA2-4	Arhgap17	0.473757	0.151193	0.796322	14.7404	3.04181	0.00588022	0.0406305	-2.79988	up
mICD - WT	Q6RKD8	Flrt1	0.242226	0.0772949	0.407157	16.1652	3.04166	0.00588227	0.0406305	-2.80021	up
mICD - WT	P50608	Fmod	0.67236	0.214104	1.13062	15.1676	3.03869	0.00592336	0.0408364	-2.80679	up
mICD - WT	Q810B7	Slitrk5	0.113683	0.0361929	0.191174	16.9659	3.03837	0.00592774	0.0408364	-2.80748	up
mICD - WT	A0A1W2P872;A0A1W2P872-2	Nova2	0.151929	0.0483684	0.25549	17.8129	3.03835	0.00592803	0.0408364	-2.80753	up
mICD - WT	P26638	Sars1	-0.0791146	-0.133062	-0.0251671	19.9091	-3.03723	0.00594361	0.0408611	-2.81001	down
mICD - WT	B0V2N1-3;B0V2N1-4	Ptprs	0.531583	0.169097	0.894069	16.1451	3.03719	0.00594417	0.0408611	-2.8101	up
mICD - WT	P62317	Snrpd2	0.129235	0.0411026	0.217368	18.3955	3.03694	0.0059476	0.0408611	-2.81064	up
mICD - WT	P70207	Plxna2	0.133534	0.0424411	0.224626	17.7952	3.03599	0.00596088	0.0408866	-2.81275	up
mICD - WT	Q8CIB5	Fermt2	-0.120851	-0.203293	-0.0384081	18.5653	-3.03591	0.00596196	0.0408866	-2.81292	down
mICD - WT	P28667	Marcksl1	0.484089	0.153495	0.814682	19.5342	3.03265	0.00600766	0.0411632	-2.82013	up
mICD - WT	A2AKQ8;Q99J38;Q9CY00	Ttc30a2;Ttc30a1;Ttc30b	0.746445	0.235013	1.25788	16.0146	3.03071	0.00624085	0.0420477	-2.84499	up
mICD - WT	Q91XV3	Basp1	0.226389	0.0716764	0.381101	22.6784	3.03055	0.00603722	0.0412482	-2.82476	up
mICD - WT	Q3UDK1;Q3UDK1-2	Trafd1	0.268986	0.0851213	0.45285	15.8805	3.02987	0.00604691	0.0412482	-2.82628	up
mICD - WT	Q61823	Pdcd4	0.189824	0.0600625	0.319586	16.9047	3.02968	0.00604955	0.0412482	-2.82669	up
mICD - WT	P51880	Fabp7	-0.288741	-0.486132	-0.091349	18.2956	-3.0295	0.0060521	0.0412482	-2.82709	down
mICD - WT	Q922X9	Prmt7	0.174232	0.0551133	0.29335	14.9702	3.02929	0.00605515	0.0412482	-2.82756	up
mICD - WT	Q99LC3	Ndufa10	-0.109206	-0.183872	-0.0345397	21.6533	-3.02911	0.00605769	0.0412482	-2.82796	down
mICD - WT	Q3U308	Ctu2	0.17186	0.0543278	0.289393	15.0436	3.02837	0.00606811	0.0412825	-2.82958	up
mICD - WT	P83887	Tubg1	0.0846378	0.0267346	0.142541	17.5448	3.02729	0.00608352	0.0413393	-2.83197	up
mICD - WT	Q9CQ60	Pgls	0.108516	0.0342707	0.182762	19.7766	3.02703	0.00608724	0.0413393	-2.83255	up
mICD - WT	Q9WUB3	Pygm	-0.111834	-0.188388	-0.035281	21.5027	-3.02554	0.00610846	0.0414468	-2.83583	down
mICD - WT	P60954	Nol4	0.291206	0.0918062	0.490605	14.7886	3.0246	0.0061219	0.0415013	-2.83791	up
mICD - WT	Q91WR3;Q91WR3-3	Ascc2	0.187196	0.0589971	0.315396	17.1914	3.02415	0.0061283	0.041508	-2.83889	up
mICD - WT	O88737	Bsn	0.0815166	0.02567	0.137363	21.3726	3.02303	0.0061445	0.041581	-2.84139	up
mICD - WT	P62331	Arf6	0.131539	0.041401	0.221677	19.1223	3.02231	0.00615482	0.0415834	-2.84297	up
mICD - WT	P46660	Ina	-0.438289	-0.738636	-0.137943	22.3859	-3.02225	0.00615569	0.0415834	-2.8431	down
mICD - WT	Q9WVB0;Q9WVB0-2	Rbpms	0.374935	0.11469	0.635181	13.5467	3.02062	0.00717663	0.0459711	-2.87155	up
mICD - WT	P81122	Irs2	-0.282618	-0.476448	-0.0887873	15.5098	-3.01974	0.00619188	0.0417911	-2.84863	down
mICD - WT	Q3U564;Q3U564-2	Dcp1b	0.660644	0.207218	1.11407	14.0894	3.01754	0.0062238	0.0419697	-2.85349	up
mICD - WT	Q9JMG7;Q9JMG7-2	Hdgfl3	0.152177	0.04761	0.256745	19.8387	3.01402	0.00627522	0.0421417	-2.86125	up
mICD - WT	Q8BJH1	Zc2hc1a	-0.143022	-0.241299	-0.0447439	18.4309	-3.01397	0.00627597	0.0421417	-2.86136	down
mICD - WT	Q9QYB1	Clic4	-0.20591	-0.347404	-0.0644163	18.7162	-3.01392	0.00627664	0.0421417	-2.86146	down
mICD - WT	Q62092	Nsg1	0.160659	0.0502597	0.271058	16.3747	3.01391	0.00627678	0.0421417	-2.86148	up
mICD - WT	O08992	Sdcbp	-0.168385	-0.284184	-0.052587	17.7612	-3.01158	0.00631116	0.0423355	-2.86663	down
mICD - WT	Q80YT7-2	Pde4dip	0.260466	0.0812817	0.43965	15.3605	3.01053	0.00632658	0.0424019	-2.86894	up
mICD - WT	Q8VD04	Gripap1	0.065302	0.0203637	0.11024	19.1282	3.00955	0.0063411	0.0424621	-2.8711	up
mICD - WT	Q91VJ4	Stk38	-0.630308	-1.06787	-0.192746	13.6758	-3.00949	0.00705523	0.0456893	-2.84451	down
mICD - WT	Q8CCB4	Vps53	-0.0848304	-0.143338	-0.0263228	18.0418	-3.00283	0.00644131	0.0430487	-2.88588	down
mICD - WT	Q3U7R1	Esyt1	-0.226135	-0.382111	-0.070158	17.8915	-3.00262	0.00644461	0.0430487	-2.88637	down
mICD - WT	Q8K440;Q8K440-2	Abca8b	0.629641	0.195337	1.06394	15.8576	3.00255	0.00644552	0.0430487	-2.8865	up
mICD - WT	Q91VU1	Yipf1	0.330993	0.0966311	0.565354	13.394	3.00139	0.00867787	0.0522083	-3.00014	up
mICD - WT	Q80TA9	Epg5	0.122096	0.0378183	0.206373	16.1353	3.00041	0.00647783	0.0432269	-2.89121	up
mICD - WT	Q9CZP5	Bcs1l	0.069291	0.0213988	0.117183	18.5048	2.99643	0.00653826	0.0435922	-2.89997	up
mICD - WT	Q71FD5	Znrf2	0.175554	0.0541496	0.296958	15.3308	2.99481	0.00656311	0.0437199	-2.90354	up
mICD - WT	P48024	Eif1	0.925141	0.285203	1.56508	19.6315	2.99407	0.0065744	0.0437571	-2.90516	up
mICD - WT	Q8VCS3	Fam20b	0.202393	0.0622496	0.342537	15.5334	2.99099	0.00662185	0.0440347	-2.91194	up
mICD - WT	Q571E4	Galns	0.428988	0.131101	0.726874	15.5215	2.99039	0.00684854	0.044881	-2.9328	up
mICD - WT	Q9EPK2;Q9EPK2-2;Q9EPK2-3	Rp2	-0.0884706	-0.149744	-0.0271971	17.2781	-2.99032	0.00663207	0.0440645	-2.91339	down
mICD - WT	Q8CHQ0	Fbxo4	0.447402	0.137226	0.757578	17.0869	2.98732	0.0066787	0.0442626	-2.91999	up
mICD - WT	Q3THK7	Gmps	0.0887307	0.0272132	0.150248	19.9313	2.98722	0.00668027	0.0442626	-2.92021	up
mICD - WT	D3YVE8	Slc35g2	0.221816	0.0679927	0.375638	16.0234	2.98651	0.00669138	0.0442626	-2.92178	up
mICD - WT	O55074;Q7TN79	Akap7	0.153808	0.0471338	0.260481	18.7152	2.98615	0.00669687	0.0442626	-2.92255	up
mICD - WT	Q8CB44	Gramd4	0.106226	0.0325506	0.179902	15.5702	2.98607	0.00669819	0.0442626	-2.92274	up
mICD - WT	P17918	Pcna	-0.14659	-0.24827	-0.0449103	16.8202	-2.98581	0.00670226	0.0442626	-2.92331	down
mICD - WT	Q9JMD0;Q9JMD0-2	Znf207	0.0988665	0.0302772	0.167456	17.9891	2.98528	0.00671053	0.0442791	-2.92447	up
mICD - WT	Q9DB43	Zfpl1	0.168831	0.0516812	0.28598	15.3218	2.98472	0.00671934	0.0442991	-2.92571	up
mICD - WT	P35293	Rab18	0.0874708	0.0267059	0.148236	19.5035	2.98128	0.00677335	0.0446169	-2.93325	up
mICD - WT	Q9CZN8	Qrsl1	-0.102013	-0.172891	-0.0311339	16.8123	-2.98078	0.00678121	0.0446304	-2.93434	down
mICD - WT	Q3TY60-2	Fam131b	-0.113819	-0.192919	-0.0347191	19.153	-2.9801	0.00679201	0.0446632	-2.93584	down
mICD - WT	Q8K370	Acad10	-0.188786	-0.320018	-0.0575536	16.3177	-2.97935	0.00680392	0.0447031	-2.93749	down
mICD - WT	Q8K0D7	Get1	0.17655	0.0537927	0.299307	16.7769	2.9786	0.0068157	0.0447422	-2.93912	up
mICD - WT	Q8BP67	Rpl24	-0.102153	-0.173201	-0.0311051	19.382	-2.97777	0.00682887	0.0447904	-2.94094	down
mICD - WT	Q922D4;Q922D4-2	Ppp6r3	0.0684468	0.0208028	0.116091	18.2884	2.97534	0.00686768	0.0449385	-2.94627	up
mICD - WT	O55026	Entpd2	0.199494	0.060613	0.338375	18.9641	2.97495	0.00687401	0.0449385	-2.94714	up
mICD - WT	P62340	Tbpl1	0.203544	0.0618409	0.345247	16.8816	2.97489	0.00687487	0.0449385	-2.94726	up
mICD - WT	Q8BH18	Tmem117	0.659984	0.190735	1.12923	13.2021	2.97385	0.00871516	0.0522501	-2.92788	up
mICD - WT	Q6PCX9	Trim37	0.319892	0.0970839	0.542699	14.4188	2.97348	0.00689753	0.0449955	-2.95036	up
mICD - WT	Q9QYJ3	Dnajb1	-0.11734	-0.199075	-0.0356061	18.6048	-2.97328	0.00690076	0.0449955	-2.9508	down
mICD - WT	Q64331	Myo6	-0.0713813	-0.121103	-0.0216597	18.1168	-2.97325	0.00690119	0.0449955	-2.95086	down
mICD - WT	Q60597	Ogdh	0.193208	0.0585928	0.327823	17.5724	2.97251	0.0069131	0.0450349	-2.95248	up
mICD - WT	Q811I0	Atpaf1	-0.151225	-0.256637	-0.0458134	17.8375	-2.97117	0.00693473	0.045129	-2.95542	down
mICD - WT	Q80XD1;Q80XD1-2;Q80XD1-3	Chn2	0.549862	0.165542	0.934182	16.8735	2.97095	0.00716158	0.0459711	-2.97498	up
mICD - WT	Q9JHG6	Rcan1	0.085624	0.0259339	0.145314	18.0685	2.97088	0.00693931	0.045129	-2.95604	up
mICD - WT	Q8R555	Crtac1	-0.139411	-0.236714	-0.0421075	16.9287	-2.9673	0.00699748	0.0454516	-2.9639	down
mICD - WT	Q9Z2D6;Q9Z2D6-2	Mecp2	0.159184	0.0480722	0.270296	20.1281	2.96709	0.00700075	0.0454516	-2.96434	up
mICD - WT	Q91YT0	Ndufv1	-0.125979	-0.213935	-0.0380233	21.8617	-2.96638	0.00701248	0.0454677	-2.96592	down
mICD - WT	Q8BIJ6	Iars2	-0.0885227	-0.150331	-0.0267148	19.8915	-2.96622	0.00701508	0.0454677	-2.96627	down
mICD - WT	Q6IMP4;Q6IMP4-2	Panx2	-0.137225	-0.233151	-0.0412998	16.241	-2.96273	0.00707214	0.0457602	-2.97389	down
mICD - WT	Q920P3	Brinp1	-0.137325	-0.233338	-0.0413119	18.1218	-2.96218	0.00708124	0.0457623	-2.9751	down
mICD - WT	Q689Z5;Q689Z5-2	Sbno1	-0.12003	-0.203968	-0.0360928	19.361	-2.96161	0.00709069	0.0457645	-2.97636	down
mICD - WT	Q9ET54;Q9ET54-3;Q9ET54-4;Q9ET54-5;Q9ET54-6	Palld	0.290205	0.0872116	0.493198	15.0369	2.96084	0.0071033	0.0458073	-2.97803	up
mICD - WT	Q8BIQ5	Cstf2	0.0897361	0.0269435	0.152529	18.4051	2.95972	0.00712179	0.045888	-2.98048	up
mICD - WT	Q6PAK3	Prmt8	-0.131053	-0.22278	-0.0393269	17.9186	-2.95901	0.00713366	0.0459259	-2.98204	down
mICD - WT	Q6ZWN5	Rps9	-0.079287	-0.134809	-0.0237645	20.9326	-2.9575	0.00715863	0.0459711	-2.98533	down
mICD - WT	P98078;P98078-2;P98078-3	Dab2	0.270872	0.0811863	0.460557	13.9602	2.95748	0.00715902	0.0459711	-2.98538	up
mICD - WT	P16254	Srp14	-0.175477	-0.298393	-0.0525608	17.5097	-2.95667	0.00717249	0.0459711	-2.98715	down
mICD - WT	Q9JM13	Rabgef1	-0.0593676	-0.100953	-0.0177823	17.4119	-2.95666	0.00717268	0.0459711	-2.98718	down
mICD - WT	Q8C522	Endod1	-0.13465	-0.229018	-0.040283	19.4438	-2.95514	0.00719807	0.0460476	-2.9905	down
mICD - WT	Q6ZQ18;Q6ZQ18-2	Efr3b	0.0627979	0.0187844	0.106811	19.734	2.95496	0.00720113	0.0460476	-2.9909	up
mICD - WT	P62761	Vsnl1	-0.128454	-0.218495	-0.0384139	23.4853	-2.95463	0.00720656	0.0460476	-2.99161	down
mICD - WT	P47955	Rplp1	0.294343	0.0879725	0.500714	23.2378	2.95392	0.00721854	0.0460858	-2.99317	up
mICD - WT	P11531	Dmd	0.06766	0.0201495	0.115171	20.7302	2.9494	0.00729463	0.0465328	-3.00303	up
mICD - WT	Q91XL9	Osbpl1a	-0.150287	-0.255854	-0.0447203	20.1093	-2.9484	0.00731165	0.0466026	-3.00523	down
mICD - WT	Q99J36	Thumpd1	0.0805739	0.0239483	0.1372	18.6564	2.94696	0.00733615	0.0467028	-3.00837	up
mICD - WT	Q8K4Z0-2	Lgi2	-0.27184	-0.462897	-0.0807841	16.4279	-2.94676	0.00733954	0.0467028	-3.00881	down
mICD - WT	P58774-2	Tpm2	0.22777	0.0676114	0.387929	18.1489	2.94536	0.00736344	0.0468161	-3.01186	up
mICD - WT	P09541	Myl4	0.326143	0.0967057	0.555581	17.1303	2.94399	0.00738691	0.0469264	-3.01486	up
mICD - WT	Q14CH7	Aars2	0.118359	0.0350189	0.201699	15.8954	2.9413	0.00743306	0.0471448	-3.02071	up
mICD - WT	Q80TT8	Cul9	0.189975	0.0562068	0.323744	16.1032	2.94127	0.00743356	0.0471448	-3.02078	up
mICD - WT	Q9CYK2;Q9CYK2-2	Qpct	0.920928	0.227809	1.61405	12.3986	2.94046	0.0140298	0.070677	-3.083	up
mICD - WT	P62141	Ppp1cb	0.0852668	0.0252082	0.145325	19.7014	2.94033	0.0074498	0.0472087	-3.02283	up
mICD - WT	Q8K1R3	Pnpt1	-0.0862046	-0.14694	-0.0254689	16.2243	-2.93954	0.00746361	0.0472214	-3.02457	down
mICD - WT	Q8CBC4	Cnst	0.177779	0.0525231	0.303035	15.752	2.93951	0.0074641	0.0472214	-3.02463	up
mICD - WT	Q80SY6;Q80SY6-2;Q80SY6-4	Adal	-0.229652	-0.391481	-0.0678227	15.0974	-2.93904	0.0074722	0.0472337	-3.02565	down
mICD - WT	Q8BP27;Q8BP27-2	Sfr1	0.171972	0.0507329	0.293211	16.556	2.9377	0.00749551	0.047342	-3.02858	up
mICD - WT	Q60632	Nr2f1	0.117113	0.0344931	0.199733	15.9247	2.9357	0.00753025	0.0474964	-3.03292	up
mICD - WT	Q9R0L6;Q9R0L6-2	Pcm1	0.231258	0.0681053	0.394411	15.6689	2.93558	0.00753234	0.0474964	-3.03318	up
mICD - WT	Q91X56	S1pr5	-0.661415	-1.1296	-0.193227	12.4914	-2.93351	0.00780332	0.0487644	-3.02574	down
mICD - WT	A6H6A9	Rabgap1l	0.113632	0.033391	0.193873	17.6808	2.93289	0.00757944	0.0477542	-3.03904	up
mICD - WT	Q8VHN8	Nudt16l1	0.172063	0.0505445	0.293582	16.4737	2.93249	0.0075865	0.0477595	-3.03992	up
mICD - WT	Q9DBS5	Klc4	-0.0645688	-0.110188	-0.0189495	18.6625	-2.93134	0.00760676	0.0478093	-3.04242	down
mICD - WT	Q80X85	Mrps7	-0.139285	-0.237693	-0.0408769	16.7489	-2.93134	0.00760688	0.0478093	-3.04244	down
mICD - WT	O88986	Gcat	-0.167676	-0.286186	-0.0491667	17.1759	-2.93029	0.00762538	0.0478864	-3.04472	down
mICD - WT	P35123	Usp4	0.0707984	0.0207339	0.120863	17.4214	2.92877	0.00765223	0.0479804	-3.04802	up
mICD - WT	Q64514-2	Tpp2	-0.090959	-0.155281	-0.0266373	19.566	-2.92874	0.00765286	0.0479804	-3.0481	down
mICD - WT	Q3TRM4;Q3TRM4-2;Q3TRM4-3	Pnpla6	0.137526	0.0402243	0.234827	15.3504	2.92723	0.00767962	0.0481089	-3.05138	up
mICD - WT	O35099	Map3k5	-0.143637	-0.245349	-0.0419258	17.1846	-2.92475	0.00772379	0.0483461	-3.05677	down
mICD - WT	Q9JIX8;Q9JIX8-4	Acin1	0.0901441	0.0262282	0.15406	18.1817	2.92092	0.0077926	0.0487371	-3.0651	up
mICD - WT	B2RX14	Tut4	0.431687	0.125321	0.738053	13.0732	2.91824	0.00784125	0.0489615	-3.07095	up
mICD - WT	P53811	Pitpnb	-0.0956723	-0.163579	-0.0277659	19.3067	-2.91788	0.00784766	0.0489618	-3.07171	down
mICD - WT	P62715	Ppp2cb	0.434187	0.125856	0.742517	19.4931	2.91643	0.00787404	0.0490512	-3.07486	up
mICD - WT	Q8BXA0	Lrfn5	0.197585	0.057246	0.337924	16.9161	2.91587	0.00788434	0.0490512	-3.07609	up
mICD - WT	Q8BH95	Echs1	-0.127373	-0.217845	-0.0369021	20.8747	-2.91582	0.00788531	0.0490512	-3.07621	down
mICD - WT	P47757-2	Capzb	0.407911	0.11815	0.697672	20.2052	2.91553	0.00789054	0.0490512	-3.07683	up
mICD - WT	Q6PR54;Q6PR54-2;Q6PR54-3	Rif1	0.864042	0.240189	1.4879	11.2117	2.91542	0.00941898	0.0549667	-3.11406	up
mICD - WT	Q9CR21	Ndufab1	-0.108059	-0.184824	-0.0312939	19.819	-2.91534	0.00789396	0.0490512	-3.07724	down
mICD - WT	Q5RKZ7;Q5RKZ7-2	Mocs1	0.897729	0.0801136	1.71534	10.7026	2.91324	0.0374669	0.130139	-3.48336	up
mICD - WT	Q8BIW1	Prune1	0.103951	0.0300398	0.177863	16.9973	2.9128	0.00794057	0.0492663	-3.08276	up
mICD - WT	Q8BK08	Tmem11	-0.137481	-0.235238	-0.0397239	17.931	-2.91264	0.00794345	0.0492663	-3.08311	down
mICD - WT	Q8R3Z5	Cacnb1	0.154921	0.044754	0.265087	17.8598	2.9124	0.00794783	0.0492663	-3.08362	up
mICD - WT	Q99P88	Nup155	0.0945665	0.027239	0.161894	16.5917	2.90895	0.00801146	0.0496206	-3.09111	up
mICD - WT	Q8VCB2;Q8VCB2-2;Q8VCB2-3	Med25	0.403578	0.108665	0.698491	16.1719	2.9082	0.0105133	0.0584208	-3.11511	up
mICD - WT	Q5NCF2	Trappc1	-0.146443	-0.250747	-0.0421389	16.3623	-2.90776	0.00803355	0.0496834	-3.09369	down
mICD - WT	Q6P9Z1	Smarcd3	0.0730924	0.0210313	0.125153	16.5672	2.90771	0.00803455	0.0496834	-3.09381	up
mICD - WT	Q9R1P3	Psmb2	0.127791	0.0367246	0.218857	19.5762	2.90626	0.00806154	0.0498102	-3.09696	up
mICD - WT	Q8C436	Vcpkmt	-0.401777	-0.688166	-0.115388	16.8341	-2.9055	0.00807578	0.049858	-3.09861	down
mICD - WT	Q9D1E5;Q9D1E5-2;Q9JIT0;Q9JIT0-3	Lmbr1l;Lmbr1l;Lmbr1;Lmbr1	0.192644	0.0552551	0.330034	14.407	2.90399	0.00810387	0.0499913	-3.10187	up
mICD_UBE3A_OE - WT	P40142	Tkt	-0.250462	-0.314611	-0.186312	22.0367	-8.0861	4.15287e-08	0.000318276	8.36992	down
mICD_UBE3A_OE - WT	O88738;O88738-2;O88738-3	Birc6	-0.188021	-0.243056	-0.132985	16.8151	-7.07545	3.71458e-07	0.00126114	6.45894	down
mICD_UBE3A_OE - WT	P58059	Mrps21	-0.333798	-0.433287	-0.234309	17.7366	-6.94866	4.9366e-07	0.00126114	6.20753	down
mICD_UBE3A_OE - WT	P26262	Klkb1	-0.977258	-1.34557	-0.60895	11.6779	-6.62926	0.000792328	0.0451941	-1.58601	down
mICD_UBE3A_OE - WT	Q8C170	Myo9a	-0.243897	-0.321907	-0.165886	15.9244	-6.47506	1.4544e-06	0.00226388	5.24631	down
mICD_UBE3A_OE - WT	P56942	Pmch	-0.608721	-0.806936	-0.410507	17.0795	-6.36026	1.89782e-06	0.00226388	5.00819	down
mICD_UBE3A_OE - WT	Q9CQU5	Zwint	-0.240974	-0.31966	-0.162288	17.0465	-6.34257	1.97753e-06	0.00226388	4.97133	down
mICD_UBE3A_OE - WT	O08759	Ube3a	0.730307	0.490301	0.970312	17.9965	6.30197	2.17365e-06	0.00226388	4.88657	up
mICD_UBE3A_OE - WT	Q5SQY2	Bod1	-0.293434	-0.390418	-0.19645	16.1561	-6.26616	2.36313e-06	0.00226388	4.8116	down
mICD_UBE3A_OE - WT	Q8CD10	Micu2	1.27832	0.736034	1.82061	12.2241	6.25448	0.00218051	0.070973	-2.10493	up
mICD_UBE3A_OE - WT	Q61666;Q61666-2;Q61666-3	Hira	1.37114	0.856207	1.88608	12.6615	6.20792	0.000329757	0.0328215	-0.407872	up
mICD_UBE3A_OE - WT	Q3UD01	Atxn7l3b	-0.551559	-0.739017	-0.3641	18.8902	-6.09366	3.54183e-06	0.00301606	4.44796	down
mICD_UBE3A_OE - WT	Q8C7E9	Cstf2t	-0.227978	-0.313826	-0.142129	15.0894	-5.49984	1.46135e-05	0.0111998	3.16658	down
mICD_UBE3A_OE - WT	Q8BP78	Fra10ac1	-0.748005	-1.053	-0.443006	13.8243	-5.27731	0.000131016	0.021565	1.2251	down
mICD_UBE3A_OE - WT	P41731	Cd63	-0.380558	-0.535869	-0.225247	16.0099	-5.15782	7.17154e-05	0.0190213	1.76382	down
mICD_UBE3A_OE - WT	Q9CQL6	Mrpl35	-0.529018	-0.744437	-0.313598	15.0925	-5.08601	3.99819e-05	0.0190213	2.2508	down
mICD_UBE3A_OE - WT	Q8VBT9	Aspscr1	-0.176877	-0.249297	-0.104457	17.004	-5.05831	4.27872e-05	0.0190213	2.18896	down
mICD_UBE3A_OE - WT	Q9CU65	Zmym2	-0.802818	-1.13166	-0.47398	14.7637	-5.05624	4.3005e-05	0.0190213	2.18433	down
mICD_UBE3A_OE - WT	Q61595	Ktn1	-0.11184	-0.157701	-0.0659791	18.1597	-5.05065	4.35979e-05	0.0190213	2.17184	down
mICD_UBE3A_OE - WT	Q6P5G6	Ubxn7	-0.165252	-0.23404	-0.0964652	17.1881	-4.97545	5.24229e-05	0.0190213	2.00368	down
mICD_UBE3A_OE - WT	Q99JF5	Mvd	-0.418071	-0.592556	-0.243585	17.1967	-4.96229	5.41427e-05	0.0190213	1.97423	down
mICD_UBE3A_OE - WT	P61514	Rpl37a	-0.360453	-0.511035	-0.209871	15.6395	-4.95756	5.47749e-05	0.0190213	1.96363	down
mICD_UBE3A_OE - WT	Q0VG49;Q0VG49-2		-0.960554	-1.36446	-0.556644	14.7673	-4.95254	7.1351e-05	0.0190213	1.74801	down
mICD_UBE3A_OE - WT	Q61704	Itih3	-0.535714	-0.761865	-0.309563	16.8436	-4.906	6.21701e-05	0.0190213	1.84804	down
mICD_UBE3A_OE - WT	Q8BRG8;Q8BRG8-2;Q8BRG8-3	Tmem209	-2.37844	-3.39451	-1.36238	14.5971	-4.89048	9.43121e-05	0.0190213	1.49446	down
mICD_UBE3A_OE - WT	Q9WUP7-2	Uchl5	-0.175909	-0.250444	-0.101374	18.9957	-4.88787	6.50018e-05	0.0190213	1.80737	down
mICD_UBE3A_OE - WT	P18872	Gnao1	0.185229	0.106697	0.263761	24.9799	4.88488	6.54822e-05	0.0190213	1.80065	up
mICD_UBE3A_OE - WT	Q8K3C3	Lzic	0.159467	0.0916091	0.227324	18.0858	4.86703	6.84199e-05	0.0190213	1.76057	up
mICD_UBE3A_OE - WT	Q80TR4	Slit1	-0.477055	-0.680093	-0.274018	16.4902	-4.86614	6.85684e-05	0.0190213	1.75859	down
mICD_UBE3A_OE - WT	Q71KT5	Tm7sf2	-0.225777	-0.321987	-0.129566	15.7477	-4.86014	6.95884e-05	0.0190213	1.74511	down
mICD_UBE3A_OE - WT	Q3UQU0	Brd9	-0.348546	-0.497465	-0.199627	13.9301	-4.84734	7.18142e-05	0.0190213	1.71636	down
mICD_UBE3A_OE - WT	Q8BFR6	Zfand1	-0.435515	-0.622335	-0.248695	15.2331	-4.82805	7.53047e-05	0.0190213	1.67301	down
mICD_UBE3A_OE - WT	Q8CAL5	Gpc5	-0.213056	-0.304991	-0.121122	16.4893	-4.79966	8.07548e-05	0.0190213	1.60918	down
mICD_UBE3A_OE - WT	Q8VCS6	Med9	-0.963809	-1.3808	-0.546823	14.9972	-4.78698	8.33148e-05	0.0190213	1.58067	down
mICD_UBE3A_OE - WT	Q91YM4;Q91YM4-2	Tbrg4	-0.151903	-0.217843	-0.0859636	16.5511	-4.77104	8.66514e-05	0.0190213	1.54479	down
mICD_UBE3A_OE - WT	Q9QY81	Nup210	-0.171154	-0.245665	-0.0966427	15.6308	-4.75727	8.96407e-05	0.0190213	1.5138	down
mICD_UBE3A_OE - WT	O55126	Nipsnap2	-0.128964	-0.185113	-0.0728151	20.5687	-4.75684	8.97347e-05	0.0190213	1.51285	down
mICD_UBE3A_OE - WT	Q8BSI6	R3hcc1	-0.533873	-0.76636	-0.301385	17.6019	-4.75587	8.99502e-05	0.0190213	1.51065	down
mICD_UBE3A_OE - WT	Q9ES00	Ube4b	-0.140527	-0.201838	-0.0792173	17.7608	-4.74702	9.1933e-05	0.0190213	1.49073	down
mICD_UBE3A_OE - WT	Q9Z210	Pex11b	-0.261048	-0.374971	-0.147125	15.8114	-4.74571	9.22309e-05	0.0190213	1.48778	down
mICD_UBE3A_OE - WT	O09106	Hdac1	-0.239387	-0.343986	-0.134788	17.8938	-4.73985	9.35712e-05	0.0190213	1.47459	down
mICD_UBE3A_OE - WT	Q91ZG2	Mpped1	-0.294303	-0.422938	-0.165667	15.9786	-4.73833	9.39229e-05	0.0190213	1.47116	down
mICD_UBE3A_OE - WT	Q8BML9	Qars1	-0.131539	-0.189375	-0.0737026	19.1619	-4.71027	0.000100647	0.0194053	1.40797	down
mICD_UBE3A_OE - WT	P97304	Polr1d	-0.631243	-0.908943	-0.353542	15.2705	-4.70773	0.00010128	0.0194053	1.40224	down
mICD_UBE3A_OE - WT	Q8C008	Dzank1	-0.198021	-0.285434	-0.110609	16.8165	-4.69171	0.00010536	0.0195893	1.36615	down
mICD_UBE3A_OE - WT	O54836	Zmat3	-0.761963	-1.09886	-0.425065	14.116	-4.68412	0.000107352	0.0195893	1.34903	down
mICD_UBE3A_OE - WT	Q05816	Fabp5	-0.166695	-0.24067	-0.0927199	22.2499	-4.6669	0.000112008	0.0199635	1.31022	down
mICD_UBE3A_OE - WT	Q5U4C1	Gprasp1	-0.20624	-0.298142	-0.114339	16.0876	-4.64775	0.000117426	0.0204535	1.26704	down
mICD_UBE3A_OE - WT	Q9Z0F8	Adam17	-0.765044	-1.10727	-0.422817	13.4582	-4.64201	0.000132249	0.021565	1.17094	down
mICD_UBE3A_OE - WT	Q6NZC7	Sec23ip	-0.122998	-0.178266	-0.0677301	17.3224	-4.6091	0.000129175	0.021565	1.17986	down
mICD_UBE3A_OE - WT	O89023	Tpp1	-0.205688	-0.299122	-0.112253	16.6885	-4.55925	0.000146091	0.0226963	1.06734	down
mICD_UBE3A_OE - WT	Q60929;Q60929-2	Mef2a	-0.542282	-0.788879	-0.295684	15.2104	-4.55436	0.000147866	0.0226963	1.0563	down
mICD_UBE3A_OE - WT	Q9D6G9	Cmtm5	-0.305085	-0.444145	-0.166024	15.913	-4.5437	0.000151812	0.0226963	1.03222	down
mICD_UBE3A_OE - WT	Q9D5T0	Atad1	-0.142218	-0.207056	-0.0773813	18.5326	-4.5428	0.000152148	0.0226963	1.0302	down
mICD_UBE3A_OE - WT	Q9CQ28	Dph6	-1.34716	-1.96198	-0.732329	14.8691	-4.53792	0.000153994	0.0226963	1.01917	down
mICD_UBE3A_OE - WT	P01887	B2m	-0.2933	-0.427804	-0.158796	15.849	-4.51615	0.0001625	0.0227045	0.970007	down
mICD_UBE3A_OE - WT	Q8R464	Cadm4	-0.230965	-0.336899	-0.12503	20.4624	-4.51543	0.000162788	0.0227045	0.968391	down
mICD_UBE3A_OE - WT	Q8C0L9	Gpcpd1	-0.142205	-0.207521	-0.0768882	20.0956	-4.50904	0.000165379	0.0227045	0.953948	down
mICD_UBE3A_OE - WT	Q9WVL6	Extl3	-0.715688	-1.0445	-0.386871	15.2865	-4.50777	0.000165899	0.0227045	0.951076	down
mICD_UBE3A_OE - WT	Q8C1Q6	Smim4	-0.281928	-0.412073	-0.151783	14.1642	-4.48644	0.00017487	0.0235124	0.902915	down
mICD_UBE3A_OE - WT	Q8K363	Ddx18	-0.615889	-0.901832	-0.329947	14.2616	-4.46084	0.00018629	0.024616	0.845063	down
mICD_UBE3A_OE - WT	Q6P2L6;Q6P2L6-2	Nsd3	-0.710634	-1.04119	-0.380075	14.4092	-4.45235	0.000190237	0.0247114	0.825892	down
mICD_UBE3A_OE - WT	P23927	Cryab	-0.537321	-0.790545	-0.284096	17.01	-4.3946	0.000219411	0.0280261	0.695407	down
mICD_UBE3A_OE - WT	Q9WV92-8	Epb41l3	-0.395823	-0.584267	-0.207379	15.5038	-4.38833	0.000298316	0.0320516	0.449265	down
mICD_UBE3A_OE - WT	O70507	Hcn4	-0.33226	-0.489214	-0.175306	15.1893	-4.38428	0.000225077	0.0282531	0.672089	down
mICD_UBE3A_OE - WT	Q810U5;Q810U5-3	Ccdc50	-0.382117	-0.562879	-0.201355	18.984	-4.37806	0.000228561	0.0282531	0.658042	down
mICD_UBE3A_OE - WT	Q8BJW6	Eif2a	-0.150945	-0.222591	-0.0792984	17.9156	-4.36332	0.00023704	0.0286695	0.62473	down
mICD_UBE3A_OE - WT	Q99PF4;Q99PF4-2	Cdh23	-0.593166	-0.874973	-0.311358	21.986	-4.35929	0.000239411	0.0286695	0.615624	down
mICD_UBE3A_OE - WT	P13346	Fosb	0.410718	0.201942	0.619494	14.2969	4.35371	0.00127198	0.058374	-0.840741	up
mICD_UBE3A_OE - WT	Q08879	Fbln1	-0.626239	-0.936634	-0.315844	13.9937	-4.34142	0.000731011	0.04343	-0.279771	down
mICD_UBE3A_OE - WT	Q9EQC5	Scyl1	-0.132131	-0.195175	-0.0690865	17.8847	-4.34061	0.000250722	0.0293293	0.573408	down
mICD_UBE3A_OE - WT	Q3TCN2	Plbd2	-0.198464	-0.293224	-0.103705	18.561	-4.33763	0.000252575	0.0293293	0.566675	down
mICD_UBE3A_OE - WT	P34152-5	Ptk2	-0.404117	-0.59743	-0.210803	17.0862	-4.32949	0.000257705	0.0294784	0.548284	down
mICD_UBE3A_OE - WT	Q9D6U8	Fam162a	-0.243885	-0.360898	-0.126873	17.5158	-4.31664	0.000266016	0.0299816	0.519256	down
mICD_UBE3A_OE - WT	Q8K0S9	Snapc1	2.16737	1.03416	3.30059	10.2652	4.29029	0.00177103	0.0669113	-1.08463	up
mICD_UBE3A_OE - WT	Q9WTL8;Q9WTL8-2;Q9WTL8-4	Arntl	-0.479933	-0.711948	-0.247918	15.6865	-4.28407	0.000288303	0.0320225	0.445684	down
mICD_UBE3A_OE - WT	Q9R0X0	Med20	-0.719219	-1.06802	-0.370415	14.3138	-4.28167	0.00031594	0.0323747	0.377253	down
mICD_UBE3A_OE - WT	P97717	Adra1b	-0.471944	-0.708186	-0.235703	18.1336	-4.27011	0.000718052	0.0431352	-0.253172	down
mICD_UBE3A_OE - WT	Q8BX90	Fndc3a	0.226152	0.1164	0.335904	15.5817	4.26755	0.000300309	0.0320516	0.408373	up
mICD_UBE3A_OE - WT	Q91ZU6-6	Dst	-0.371705	-0.552224	-0.191187	17.0768	-4.26452	0.000302567	0.0320516	0.401523	down
mICD_UBE3A_OE - WT	Q8BSY0-3	Asph	-0.261118	-0.388037	-0.134198	17.0726	-4.26089	0.000305293	0.0320516	0.393321	down
mICD_UBE3A_OE - WT	Q9D727		0.222867	0.114039	0.331695	14.9121	4.25246	0.000339075	0.0328946	0.309761	up
mICD_UBE3A_OE - WT	P35123	Usp4	-0.102548	-0.152612	-0.0524832	17.4214	-4.24217	0.000319738	0.0323747	0.351048	down
mICD_UBE3A_OE - WT	Q9WUB4	Dctn6	-0.161609	-0.240539	-0.0826798	18.0241	-4.24052	0.000321043	0.0323747	0.347323	down
mICD_UBE3A_OE - WT	Q8BH58	Tiprl	0.117826	0.0600414	0.17561	19.0708	4.22301	0.000335227	0.0328946	0.307793	up
mICD_UBE3A_OE - WT	Q99K99		0.863039	0.320213	1.40586	14.4053	4.21842	0.0103492	0.130454	-2.59821	up
mICD_UBE3A_OE - WT	Q6DID7	Wls	-0.434132	-0.64823	-0.220034	13.8089	-4.2106	0.000375219	0.0347551	0.21711	down
mICD_UBE3A_OE - WT	P50428	Arsa	-0.145224	-0.216818	-0.073631	17.3253	-4.20106	0.000353903	0.0339039	0.258224	down
mICD_UBE3A_OE - WT	Q04519	Smpd1	-0.134035	-0.20054	-0.067529	16.7338	-4.17398	0.000378361	0.0347551	0.197129	down
mICD_UBE3A_OE - WT	Q9D8P4	Mrpl17	-0.172896	-0.258712	-0.0870793	16.7315	-4.17259	0.000379665	0.0347551	0.193983	down
mICD_UBE3A_OE - WT	P62862	Fau	-0.323939	-0.484777	-0.163101	19.7535	-4.17124	0.000380928	0.0347551	0.190948	down
mICD_UBE3A_OE - WT	Q61627	Grid1	0.162235	0.0812824	0.243188	17.3737	4.15055	0.000400887	0.0356568	0.144261	up
mICD_UBE3A_OE - WT	Q9CYU6	Dph7	-0.999337	-1.49851	-0.500168	15.8813	-4.14626	0.000405156	0.0356568	0.134578	down
mICD_UBE3A_OE - WT	Q8BH43	Wasf2	0.250436	0.125334	0.375537	16.6556	4.14596	0.000405454	0.0356568	0.133905	up
mICD_UBE3A_OE - WT	Q9ES97-3	Rtn3	-0.313861	-0.470796	-0.156927	21.6679	-4.14201	0.000409421	0.0356568	0.125006	down
mICD_UBE3A_OE - WT	P61329;P61329-2	Fgf12	0.18952	0.094313	0.284726	18.195	4.12268	0.000429426	0.0369458	0.0814005	up
mICD_UBE3A_OE - WT	Q61102	Abcb7	-0.117334	-0.176337	-0.0583307	17.6881	-4.11851	0.000433863	0.0369458	0.0720049	down
mICD_UBE3A_OE - WT	Q91X56	S1pr5	-0.896898	-1.34921	-0.444585	12.4914	-4.11754	0.000469924	0.0371289	0.0112688	down
mICD_UBE3A_OE - WT	O55057	Pde6d	-0.221704	-0.333385	-0.110023	18.075	-4.11136	0.00044158	0.0371289	0.0558908	down
mICD_UBE3A_OE - WT	P42208	Septin2	0.0809643	0.0401114	0.121817	19.619	4.10452	0.000449094	0.0371289	0.0404698	up
mICD_UBE3A_OE - WT	Q61644	Pacsin1	0.158045	0.0782443	0.237845	22.3418	4.10173	0.000452193	0.0371289	0.0341838	up
mICD_UBE3A_OE - WT	Q01768	Nme2	-0.154816	-0.233092	-0.0765398	22.1583	-4.09617	0.000458433	0.0371289	0.0216594	down
mICD_UBE3A_OE - WT	Q9ERI6	Rdh14	0.0933114	0.0460425	0.14058	18.9096	4.08838	0.000467334	0.0371289	0.00408552	up
mICD_UBE3A_OE - WT	Q9JJF0	Nap1l5	-0.196141	-0.295525	-0.0967572	17.1768	-4.08737	0.00046849	0.0371289	0.00182809	down
mICD_UBE3A_OE - WT	Q8CDG3	Vcpip1	-0.0776924	-0.117154	-0.0382305	18.7803	-4.07748	0.000480052	0.03718	-0.0204512	down
mICD_UBE3A_OE - WT	Q8BR63	Fam177a1	-0.320019	-0.482572	-0.157466	17.8597	-4.0773	0.000480274	0.03718	-0.0208737	down
mICD_UBE3A_OE - WT	Q9D2R6	Coa3	-0.205347	-0.309775	-0.100919	18.029	-4.07253	0.000485952	0.0372434	-0.0316154	down
mICD_UBE3A_OE - WT	Q91WF0	Tafazzin	-1.27052	-1.93018	-0.610856	15.6536	-4.07239	0.00083469	0.0460221	-0.430422	down
mICD_UBE3A_OE - WT	Q9QXS1-11;Q9QXS1-12	Plec	-1.61566	-2.43848	-0.792835	14.5416	-4.06664	0.000493062	0.0374141	-0.0448878	down
mICD_UBE3A_OE - WT	Q9JL60	Gmeb1	0.659995	0.322004	0.997987	14.5813	4.06655	0.000575906	0.0400102	-0.152179	up
mICD_UBE3A_OE - WT	Q7M750	Opalin	-0.477408	-0.722493	-0.232324	19.0415	-4.03428	0.000533984	0.0400102	-0.117736	down
mICD_UBE3A_OE - WT	P41778;P41778-2	Pbx1	-0.302313	-0.457912	-0.146713	15.9953	-4.02384	0.000547896	0.0400102	-0.141233	down
mICD_UBE3A_OE - WT	P35951	Ldlr	-0.68136	-1.0353	-0.327424	15.0059	-4.02191	0.000695707	0.0429992	-0.309739	down
mICD_UBE3A_OE - WT	Q8BG95	Ppp1r12b	-0.0993046	-0.150507	-0.0481026	17.6062	-4.01675	0.000557551	0.0400102	-0.157191	down
mICD_UBE3A_OE - WT	Q9CX30;Q9CX30-2	Yif1b	-0.203166	-0.307958	-0.0983747	16.5403	-4.0153	0.000559543	0.0400102	-0.160448	down
mICD_UBE3A_OE - WT	P22315	Fech	-0.126043	-0.191091	-0.0609958	19.934	-4.01311	0.000562572	0.0400102	-0.165381	down
mICD_UBE3A_OE - WT	Q8CGA2	Tbc1d14	-0.309788	-0.469877	-0.149698	13.6929	-4.00769	0.000570129	0.0400102	-0.17757	down
mICD_UBE3A_OE - WT	Q80X85	Mrps7	-0.190224	-0.288632	-0.0918161	16.7489	-4.00338	0.000576201	0.0400102	-0.187247	down
mICD_UBE3A_OE - WT	Q9QXL2	Kif21a	-0.074432	-0.112954	-0.0359095	19.3393	-4.00164	0.000578687	0.0400102	-0.191179	down
mICD_UBE3A_OE - WT	Q96DY5;Q96DY5-2	Rnf112	-0.426146	-0.64673	-0.205563	14.2991	-4.00108	0.000579479	0.0400102	-0.192429	down
mICD_UBE3A_OE - WT	Q9CQ79	Txndc9	-0.244433	-0.371155	-0.117711	16.1831	-3.99485	0.000588435	0.0402658	-0.206437	down
mICD_UBE3A_OE - WT	Q99LQ4	Svbp	-1.65175	-2.61738	-0.686129	13.7739	-3.98799	0.00454417	0.0919076	-1.78842	down
mICD_UBE3A_OE - WT	Q3USZ8	Dipk2a	-0.439944	-0.668426	-0.211463	15.3401	-3.98785	0.00059866	0.040293	-0.222172	down
mICD_UBE3A_OE - WT	Q8BGG7	Ubash3b	-0.180617	-0.274429	-0.0868039	16.467	-3.98738	0.000599348	0.040293	-0.22322	down
mICD_UBE3A_OE - WT	Q9JHU2	Palmd	0.286732	0.137435	0.436029	17.7077	3.97757	0.000614002	0.0406235	-0.245282	up
mICD_UBE3A_OE - WT	P61148	Fgf1	-0.224305	-0.341149	-0.10746	17.04	-3.97578	0.000616709	0.0406235	-0.249299	down
mICD_UBE3A_OE - WT	Q9JJF3	Riox1	-0.27732	-0.421864	-0.132777	15.4289	-3.97351	0.000620165	0.0406235	-0.254403	down
mICD_UBE3A_OE - WT	Q91WJ8	Fubp1	0.106681	0.0507536	0.162609	18.1291	3.9505	0.000656279	0.0421869	-0.306089	up
mICD_UBE3A_OE - WT	Q9EQK7	Icmt	-0.789897	-1.20406	-0.375734	15.0435	-3.94995	0.000657174	0.0421869	-0.307333	down
mICD_UBE3A_OE - WT	Q8BWF0	Aldh5a1	-0.111988	-0.170737	-0.0532389	22.496	-3.94787	0.000660547	0.0421869	-0.312007	down
mICD_UBE3A_OE - WT	Q9Z2G9;Q9Z2G9-2	Htatip2	-0.374028	-0.570871	-0.177186	15.3481	-3.94566	0.000711809	0.0431352	-0.361095	down
mICD_UBE3A_OE - WT	Q9DCS3	Mecr	-0.156834	-0.239255	-0.0744128	19.4072	-3.94089	0.000671982	0.042517	-0.327678	down
mICD_UBE3A_OE - WT	Q8R1X6;Q8R1X6-2	Spart	-0.145324	-0.221761	-0.068887	16.469	-3.93755	0.00067752	0.042517	-0.335171	down
mICD_UBE3A_OE - WT	Q62092	Nsg1	-0.20974	-0.320139	-0.0993406	16.3747	-3.93466	0.000682358	0.042517	-0.341668	down
mICD_UBE3A_OE - WT	Q91XU0	Wrnip1	-0.132349	-0.202268	-0.06243	17.1906	-3.92029	0.000706889	0.0431352	-0.373912	down
mICD_UBE3A_OE - WT	Q8VE19	Mios	-0.125119	-0.191349	-0.0588893	17.4692	-3.91257	0.000720421	0.0431352	-0.39122	down
mICD_UBE3A_OE - WT	Q6NSR8	Npepl1	-0.278401	-0.426265	-0.130537	15.2818	-3.89942	0.00074408	0.0438664	-0.420714	down
mICD_UBE3A_OE - WT	Q9D0T2	Dusp12	-2.4515	-3.75629	-1.14672	17.261	-3.89122	0.000759226	0.0442142	-0.439106	down
mICD_UBE3A_OE - WT	Q9CQ00	Dmac1	-0.981377	-1.50387	-0.458885	15.9944	-3.88999	0.000761518	0.0442142	-0.441856	down
mICD_UBE3A_OE - WT	Q99KU0	Vmp1	-0.133253	-0.204297	-0.0622097	16.8121	-3.8846	0.00077167	0.0444667	-0.453942	down
mICD_UBE3A_OE - WT	Q9D2R8	Mrps33	-0.29929	-0.459378	-0.139202	17.5238	-3.87191	0.000796087	0.0451941	-0.482369	down
mICD_UBE3A_OE - WT	Q6PDC0	Rundc3b	-0.289113	-0.443996	-0.134231	16.049	-3.86596	0.000807786	0.0455211	-0.495681	down
mICD_UBE3A_OE - WT	Q9CRD0	Ociad1	-0.11453	-0.176006	-0.0530532	18.1677	-3.85835	0.000823023	0.0460221	-0.512731	down
mICD_UBE3A_OE - WT	Q9QZH3	Ppie	-0.290721	-0.446998	-0.134444	16.6914	-3.85278	0.000834348	0.0460221	-0.5252	down
mICD_UBE3A_OE - WT	Q7TMY8	Huwe1	-0.0706625	-0.108824	-0.0325014	18.4342	-3.83496	0.000871631	0.0477156	-0.565079	down
mICD_UBE3A_OE - WT	Q8C817	Tmem200a	-1.31983	-2.03598	-0.60368	15.4612	-3.8269	0.000947701	0.0511491	-0.621017	down
mICD_UBE3A_OE - WT	P46978	Stt3a	0.128199	0.0586265	0.197771	17.7785	3.81627	0.000912481	0.0495975	-0.606853	up

## Sheet: DIAProt_Dataset_2_Pathways
Gene Ontology	Contrast	GeneSet	NGenes	Direction	Correlation	PValueCor1pct	FDRCor1pct	ScoreCor1pct	ContributingGenes
GO:CC	mICD - WT	GOCC_PROTEASOME_REGULATORY_PARTICLE	19	Up	0.01	0	0	20.936	Psmc3(10.99),Psmc5(9.34),Psmd2(8.95),Psmc2(8.04),Psmc6(7.83),Psmd1(7.18),Psmd11(6.27),Psmc1(6.22),Psmd3(6.20),Psmd6(5.94),Psmd12(5.88),Adrm1(5.77),Psmd13(5.43),Psmd8(4.15),Psmd4(3.99),Psmd14(3.61),Psmc4(3.23),Psmd7(2.41),Psmd9(-0.53)
GO:CC	mICD - WT	GOCC_PROTEASOME_ACCESSORY_COMPLEX	23	Up	0.01	0	0	20.537	Psme3(11.31),Psmc3(10.99),Psmc5(9.34),Psmd2(8.95),Psmc2(8.04),Psmc6(7.83),Psmd1(7.18),Psmd11(6.27),Psmc1(6.22),Psmd3(6.20),Psmd6(5.94),Psmd12(5.88),Adrm1(5.77),Psmd13(5.43),Psmd8(4.15),Psmd4(3.99),Psmd14(3.61),Psmc4(3.23),Psmd5(-2.85),Psme1(2.47),Psmd7(2.41),Psme2(1.75),Psmd9(-0.53)
GO:CC	mICD - WT	GOCC_PROTEASOME_REGULATORY_PARTICLE_BASE_SUBCOMPLEX	9	Up	0.01	0	0	17.591	Psmc3(10.99),Psmc5(9.34),Psmd2(8.95),Psmc2(8.04),Psmc6(7.83),Psmd1(7.18),Psmc1(6.22),Psmd4(3.99),Psmc4(3.23)
GO:CC	mICD - WT	GOCC_PROTEASOME_COMPLEX	54	Up	0.01	0	0	13.995	Ube3a(-22.21),Uchl5(13.69),Psme3(11.31),Psmc3(10.99),Psmc5(9.34),Psmd2(8.95),Psmc2(8.04),Psmc6(7.83),Psmd1(7.18),Psma2(6.83),Ubr1(6.35),Psmd11(6.27),Psmc1(6.22),Psmd3(6.20),Psmd6(5.94),Psmd12(5.88),Adrm1(5.77),Psmd13(5.43),Psma7(4.81),Psmd8(4.15),Psmd4(3.99),Ube3c(3.78),Psma3(3.67),Psmd14(3.61),Ubqln1(3.52),Psmb1(3.51),Txnl1(3.51),Psmb6(3.43),Psma1(3.33),Psmc4(3.23),Psmd10(-3.17),Psma5(3.05),Psmb…
GO:CC	mICD - WT	GOCC_ENDOPEPTIDASE_COMPLEX	67	Up	0.01	0	0	9.29	Ube3a(-22.21),Uchl5(13.69),Psme3(11.31),Psmc3(10.99),Psmc5(9.34),Psmd2(8.95),Capn1(-8.12),Psmc2(8.04),Psmc6(7.83),Psmd1(7.18),Psma2(6.83),Ubr1(6.35),Psmd11(6.27),Psmc1(6.22),Psmd3(6.20),Psmd6(5.94),Psmd12(5.88),Adrm1(5.77),Psmd13(5.43),Cradd(5.35),Capn2(-4.86),Psma7(4.81),Psmd8(4.15),Psmd4(3.99),Ube3c(3.78),Psma3(3.67),Psmd14(3.61),Ubqln1(3.52),Psmb1(3.51),Txnl1(3.51),Psmb6(3.43),Psma1(3.33),Psmc…
GO:CC	mICD - WT	GOCC_PEPTIDASE_COMPLEX	85	Up	0.01	0	0	8.608	Ube3a(-22.21),Uchl5(13.69),Psme3(11.31),Psmc3(10.99),Psmc5(9.34),Psmd2(8.95),Capn1(-8.12),Psmc2(8.04),Psmc6(7.83),Psmd1(7.18),Psma2(6.83),Eny2(6.52),Ubr1(6.35),Psmd11(6.27),Psmc1(6.22),Psmd3(6.20),Psmd6(5.94),Psmd12(5.88),Adrm1(5.77),Psmd13(5.43),Cradd(5.35),Capn2(-4.86),Psma7(4.81),Taf9(4.45),Psmd8(4.15),Sec11c(4.10),Psmd4(3.99),Ube3c(3.78),Afg3l2(-3.74),Psma3(3.67),Psmd14(3.61),Ubqln1(3.52),Sec…
GO:CC	mICD - WT	GOCC_OXIDOREDUCTASE_COMPLEX	92	Down	0.01	0	0	-8.316	Pdk1(-5.83),Ndufa12(-5.13),Ogdh(-4.12),Ndufa8(-3.83),Ndufb9(-3.63),Gcsh(-3.37),Pdha1(-3.26),Bcs1l(3.26),Ndufs4(-3.19),Sdhc(-3.17),Ndufs6(-3.17),Ndufa10(-3.10),Ndufa9(-3.09),Dld(-3.06),Ndufv1(-3.00),Ndufab1(-2.98),Ogdh(2.96),Uqcrh(-2.92),Ndufa11(-2.77),Ndufs3(-2.69),Gpd1(-2.69),Ndufa3(-2.68),Ndufv2(-2.68),Gmpr(-2.61),Ndufs8(-2.60),Cyc1(-2.40),Uqcrc1(-2.34),Ndufs5(-2.33),Etfb(-2.31),Pdhx(-2.28),Idh…
GO:CC	mICD - WT	GOCC_PROTEASOME_REGULATORY_PARTICLE_LID_SUBCOMPLEX	7	Up	0.01	0	0	7.492	Psmd11(6.27),Psmd3(6.20),Psmd12(5.88),Adrm1(5.77),Psmd13(5.43),Psmd8(4.15),Psmd14(3.61)
GO:CC	mICD - WT	GOCC_RESPIRASOME	73	Down	0.01	0	0	-6.966	Ndufa12(-5.13),Cycs(-4.89),Cox7a2l(4.79),Nnt(-4.14),Ndufa8(-3.83),Ndufb9(-3.63),Cox6b1(-3.38),Bcs1l(3.26),Ndufs4(-3.19),Sdhc(-3.17),Ndufs6(-3.17),Cox7c(3.11),Ndufa10(-3.10),Ndufa9(-3.09),Ndufv1(-3.00),Ndufab1(-2.98),Uqcrh(-2.92),Higd1a(-2.83),Ndufa11(-2.77),Ndufs3(-2.69),Ndufa3(-2.68),Ndufv2(-2.68),Ndufs8(-2.60),Cyc1(-2.40),Uqcrc1(-2.34),Ndufs5(-2.33),Cox6c(-2.23),Ndufb1(-2.23),Ndufb7(-2.18),Nduf…
GO:CC	mICD - WT	GOCC_NADH_DEHYDROGENASE_COMPLEX	39	Down	0.01	0	0	-6.474	Ndufa12(-5.13),Ndufa8(-3.83),Ndufb9(-3.63),Ndufs4(-3.19),Ndufs6(-3.17),Ndufa10(-3.10),Ndufa9(-3.09),Ndufv1(-3.00),Ndufab1(-2.98),Ndufa11(-2.77),Ndufs3(-2.69),Ndufa3(-2.68),Ndufv2(-2.68),Ndufs8(-2.60),Ndufs5(-2.33),Ndufb1(-2.23),Ndufb7(-2.18),Ndufa5(-2.16),Ndufa4(-2.00),Ndufs1(-1.90),Ndufb11(-1.89),Ndufc2(-1.87),Ndufb2(-1.76),Ndufs2(-1.57),Ndufaf1(-1.57),Ndufa2(-1.51),Ndufa1(1.44),Ndufb6(-1.31),Nd…
GO:CC	mICD - WT	GOCC_INNER_MITOCHONDRIAL_MEMBRANE_PROTEIN_COMPLEX	119	Down	0.01	0	0	-5.934	Apool(-5.78),Ndufa12(-5.13),Cox7a2l(4.79),Timm50(3.91),Ndufa8(-3.83),Afg3l2(-3.74),Ndufb9(-3.63),Micu3(-3.52),Cox6b1(-3.38),Bcs1l(3.26),Ndufs4(-3.19),Sdhc(-3.17),Ndufs6(-3.17),Cox7c(3.11),Ndufa10(-3.10),Ndufa9(-3.09),Ndufv1(-3.00),Ndufab1(-2.98),Samm50(-2.93),Uqcrh(-2.92),Romo1(-2.87),Timm22(2.85),Ndufa11(-2.77),Grpel1(2.76),Ndufs3(-2.69),Ndufa3(-2.68),Ndufv2(-2.68),Chchd6(-2.61),Ndufs8(-2.60),Mi…
GO:CC	mICD - WT	GOCC_MITOCHONDRIAL_PROTEIN_CONTAINING_COMPLEX	251	Down	0.01	0	0	-5.875	Pdk1(-5.83),Apool(-5.78),Ndufa12(-5.13),Cox7a2l(4.79),Timm50(3.91),Ndufa8(-3.83),Aurkaip1(-3.82),Afg3l2(-3.74),Hadhb(-3.68),Slc25a5(-3.64),Ndufb9(-3.63),Mrpl17(-3.55),Slc25a4(-3.52),Micu3(-3.52),Mrpl3(-3.51),Hadha(-3.43),Cox6b1(-3.38),Mccc2(-3.37),Pdha1(-3.26),Bcs1l(3.26),Ndufs4(-3.19),Sdhc(-3.17),Ndufs6(-3.17),Cox7c(3.11),Ndufa10(-3.10),Ndufa9(-3.09),Pnpt1(-3.07),Dld(-3.06),Ndufv1(-3.00),Ndufab1…
GO:CC	mICD - WT	GOCC_MAIN_AXON	54	Down	0.01	0	0	-5.576	Nrcam(-7.28),Lgi1(-4.84),Kcna1(-4.48),Dlg1(-4.45),App(-4.38),Cntnap2(-4.07),Kcnq2(4.06),Map1a(-4.00),Cntn2(-3.91),Cntnap1(-3.52),Scn1a(-3.31),Mag(-3.25),Map1b(-2.85),Ermn(-2.75),Epb41l3(2.72),Sirt2(-2.61),Nrcam(-2.54),Epb41l3(-2.54),Myo1d(-2.48),Kcnc2(-2.43),Mbp(-2.39),Kcnab1(-2.39),Kcnc1(-2.37),Scn8a(-2.35),Kcnq3(2.26),Pard3(2.20),Trim46(2.19),App(2.11),Kcnab2(-2.06),Sptbn1(-2.00),Scn1b(-1.99),B…
GO:CC	mICD - WT	GOCC_MITOCHONDRIAL_MATRIX	386	Down	0.01	0	0	-5.286	Etfdh(-7.94),Mars2(-7.07),Dnaja3(-6.68),Qars1(6.52),Pc(-6.41),Tfam(-6.31),Fahd1(-5.86),Pdk1(-5.83),Trap1(-5.65),Acot9(-4.83),Fars2(4.66),Pdk3(-4.49),Hmgcs2(4.44),Lrpprc(-4.28),Mmut(4.24),Ogdh(-4.12),Gcdh(-4.10),Tufm(-4.06),Bcat2(-3.94),D2hgdh(-3.86),Hspe1(-3.83),Aurkaip1(-3.82),Hibch(-3.77),Hadhb(-3.68),Slc25a5(-3.64),Myg1(3.60),Rida(-3.59),Mrpl17(-3.55),Acot11(-3.53),Mrpl3(-3.51),Lipt2(3.48),Tdr…
GO:CC	mICD - WT	GOCC_NUCLEOID	31	Down	0.01	0	0.001	-4.887	Tfam(-6.31),Lrpprc(-4.28),Tufm(-4.06),Hadhb(-3.68),Slc25a5(-3.64),Hadha(-3.43),Sod2(-3.38),Grsf1(-3.28),Hspa9(-2.57),Lonp1(-2.50),Uqcc2(-2.05),Hsd17b10(-1.75),Dbt(-1.50),Poldip2(-1.44),Ssbp1(-1.39),Fastkd2(-1.30),Polrmt(1.29),Atp5f1b(1.28),Lrrc59(-1.26),Vdac1(-1.12),Dhx30(-1.05),Prorp(0.93),Elac2(-0.88),Trmt10c(-0.87),Supv3l1(0.87),Shmt2(-0.79),Acadvl(-0.77),Vdac2(-0.76),Tfb1m(-0.48),Clpx(0.44),M…
GO:CC	mICD - WT	GOCC_ORGANELLE_INNER_MEMBRANE	395	Down	0.01	0	0.002	-4.474	Etfdh(-7.94),Slc25a10(-6.98),Emd(5.98),Apool(-5.78),Trap1(-5.65),Ndufa12(-5.13),Cycs(-4.89),Cox7a2l(4.79),Lrpprc(-4.28),Smim4(-4.27),Nnt(-4.14),Aifm1(-4.08),Timm50(3.91),Tmem126a(3.89),Ndufa8(-3.83),Aurkaip1(-3.82),Tmem201(3.82),Aldh18a1(-3.77),Afg3l2(-3.74),Hadhb(-3.68),Slc25a5(-3.64),Ndufb9(-3.63),Mrpl17(-3.55),Slc25a4(-3.52),Micu3(-3.52),Mrpl3(-3.51),Hadha(-3.43),Cox6b1(-3.38),Bcs1l(3.26),Nduf…
GO:CC	mICD - WT	GOCC_MITOCHONDRION	1104	Down	0.01	0	0.002	-4.37	Bnip1(16.33),Huwe1(8.62),Msrb2(-8.48),Capn1(-8.12),Etfdh(-7.94),Fkbp8(7.83),Nenf(7.42),Rab7a(7.14),Mars2(-7.07),Slc25a10(-6.98),Dnaja3(-6.68),Qars1(6.52),Eny2(6.52),Pc(-6.41),Tfam(-6.31),Clybl(-6.17),Sult4a1(-6.10),Plec(-6.03),Cyb5r1(-5.89),Fahd1(-5.86),Pdk1(-5.83),Hip1r(-5.83),Apool(-5.78),Trap1(-5.65),Sphkap(5.36),Atcay(-5.20),Ndufa12(-5.13),Dhrs4(-5.09),Gsk3a(5.02),Cycs(-4.89),Capn2(-4.86),Hsd…
GO:CC	mICD - WT	GOCC_INO80_TYPE_COMPLEX	12	Up	0.01	0	0.005	3.974	Uchl5(13.69),Cfdp1(7.78),Ruvbl1(4.29),Trrap(2.77),Anp32e(2.68),Dmap1(2.54),Actr8(2.49),Ruvbl2(2.15),Ep400(1.10),Nfrkb(-0.98),Actl6a(-0.87),Yy1(-0.31)
GO:CC	mICD - WT	GOCC_PROTEASOME_CORE_COMPLEX	16	Up	0.01	0	0.006	3.929	Psma2(6.83),Psma7(4.81),Psma3(3.67),Psmb1(3.51),Psmb6(3.43),Psma1(3.33),Psma5(3.05),Psmb2(2.94),Psma6(2.55),Psmb7(2.36),Psma4(2.17),Psmb3(1.98),Psmb4(1.27),Psmb5(1.15),Psmb8(1.12),Psmf1(0.23)
GO:CC	mICD - WT	GOCC_MITOCHONDRIAL_ENVELOPE	563	Down	0.01	0	0.006	-3.854	Bnip1(16.33),Etfdh(-7.94),Fkbp8(7.83),Rab7a(7.14),Slc25a10(-6.98),Plec(-6.03),Apool(-5.78),Trap1(-5.65),Atcay(-5.20),Ndufa12(-5.13),Cycs(-4.89),Capn2(-4.86),Cox7a2l(4.79),Tigar(-4.62),Thop1(4.61),Cox17(4.53),Antkmt(4.48),Gk(-4.47),Mtor(4.34),Clpb(-4.27),Smim4(-4.27),Marchf5(4.15),Nnt(-4.14),Ogdh(-4.12),Aifm1(-4.08),Tufm(-4.06),Timm50(3.91),Tmem126a(3.89),Ndufa8(-3.83),Aurkaip1(-3.82),Aldh18a1(-3.…
GO:CC	mICD - WT	GOCC_PROTEASOME_CORE_COMPLEX_ALPHA_SUBUNIT_COMPLEX	7	Up	0.01	0	0.007	3.795	Psma2(6.83),Psma7(4.81),Psma3(3.67),Psma1(3.33),Psma5(3.05),Psma6(2.55),Psma4(2.17)
GO:CC	mICD - WT	GOCC_ANAPHASE_PROMOTING_COMPLEX	13	Up	0.01	0	0.01	3.618	Anapc1(6.63),Anapc5(5.99),Cdc16(4.68),Cdc23(3.83),Anapc4(3.15),Cul7(2.75),Cdc27(2.52),Anapc13(2.38),Anapc2(1.92),Cdc26(1.92),Anapc10(0.86),Anapc7(0.48),Anapc16(0.31)
GO:CC	mICD - WT	GOCC_NEUROFILAMENT	8	Down	0.01	0	0.01	-3.59	Nefm(-5.49),Nefl(-4.61),Cldn11(-3.49),Nefh(-3.32),Ina(-2.98),Nrp1(-2.38),Shank2(0.84),Shank2(-0.82),Dlgap2(0.36)
GO:CC	mICD - WT	GOCC_MITOCHONDRIAL_PYRUVATE_DEHYDROGENASE_COMPLEX	7	Down	0.01	0	0.012	-3.507	Pdk1(-5.83),Pdha1(-3.26),Dld(-3.06),Pdhx(-2.28),Pdk2(-2.21),Dlat(-2.12),Pdhb(-0.75)
GO:CC	mICD - WT	GOCC_MYELIN_SHEATH	35	Down	0.01	0	0.012	-3.48	Plec(-6.03),Dlg1(-4.45),Anxa2(4.17),Cntn2(-3.91),Jam3(-3.71),Mag(-3.25),Cnp(-2.82),Gjc3(-2.76),Ermn(-2.75),Sirt2(-2.61),Hsp90aa1(-2.52),Myo1d(-2.48),Gdi1(2.45),Plp1(-2.41),Mbp(-2.39),Prkcz(2.33),Exoc4(-2.12),Pten(-2.12),Plec(-1.83),Prkci(1.74),Mobp(-1.31),Tubb4a(-1.04),Itpr3(0.99),Gjc2(-0.98),Gpm6b(-0.89),Prxl2b(-0.89),Atp1a3(-0.72),Tspan2(-0.54),Itgb1(-0.47),Ca2(-0.44),Serinc5(-0.34),Cldn5(0.31)…
GO:CC	mICD - WT	GOCC_AXON_INITIAL_SEGMENT	18	Down	0.01	0	0.012	-3.461	Nrcam(-7.28),Lgi1(-4.84),Kcna1(-4.48),Kcnq2(4.06),Map1a(-4.00),Cntn2(-3.91),Scn1a(-3.31),Nrcam(-2.54),Scn8a(-2.35),Kcnq3(2.26),Trim46(2.19),Bin1(-1.95),Ank3(-1.91),Nrcam(1.89),Kcna2(-1.55),Nrcam(-1.28),Nfasc(-1.10),Kcna4(-1.01),Bin1(-0.81),Lrrc7(-0.76),Kcnq2(-0.49),Nav1(0.26),Map2(-0.26)
GO:CC	mICD - WT	GOCC_TRICARBOXYLIC_ACID_CYCLE_ENZYME_COMPLEX	14	Down	0.01	0	0.015	-3.329	Ogdh(-4.12),Sucla2(-3.17),Dld(-3.06),Ogdh(2.96),Suclg1(-2.49),Idh3a(-2.27),Dlst(-2.23),Bckdha(-2.08),Suclg2(-1.67),Bckdhb(-1.57),Dbt(-1.50),Fh(-1.36),Idh3g(-0.58),Mrps36(0.41),Bckdk(-0.23)
GO:CC	mICD - WT	GOCC_SNARE_COMPLEX	42	Up	0.01	0	0.015	3.321	Bnip1(16.33),Stx7(7.02),Stxbp5l(-6.55),Vamp4(6.50),Stx6(5.92),Cplx3(-5.72),Stx1a(5.44),Stx16(4.03),Use1(3.95),Stx12(3.95),Vti1b(3.83),Stx17(3.66),Vamp2(3.41),Vamp7(3.28),Stxbp5l(3.05),Stx8(2.39),Sec22b(2.39),Cplx2(2.31),Vamp1(-2.24),Vamp3(2.24),Gosr1(2.20),Stx5(2.10),Stx18(2.02),Bet1(1.97),Syn2(1.82),Snap29(-1.72),Snap25(1.33),Snap47(1.33),Napa(1.32),Napg(1.08),Snx4(1.04),Gosr2(0.89),Snap25(-0.75…
GO:CC	mICD - WT	GOCC_PERISYNAPTIC_EXTRACELLULAR_MATRIX	5	Down	0.01	0.001	0.016	-3.295	Bcan(-5.14),Hapln4(-4.74),Ptprz1(-3.57),Tnr(-1.76),Tnc(-0.81)
GO:CC	mICD - WT	GOCC_ORGANELLE_ENVELOPE_LUMEN	68	Down	0.01	0.001	0.016	-3.27	Trap1(-5.65),Cycs(-4.89),Capn2(-4.86),Thop1(4.61),Cox17(4.53),App(-4.38),Clpb(-4.27),Aifm1(-4.08),Ndufa8(-3.83),Coa7(-3.52),Nln(3.33),Mix23(-3.28),Chchd7(-3.16),Pnpt1(-3.07),Ciapin1(-2.98),Micu1(-2.59),Stoml2(-2.58),Timm13(-2.50),Suox(-2.44),Prelid3a(2.43),Ndufs5(-2.33),Igf2r(2.28),Ndufb7(-2.18),App(2.11),Uqcc2(-2.05),Cat(2.00),Ak2(-1.99),Timm23(1.96),Ndufs1(-1.90),Hax1(-1.89),Arl2bp(-1.67),Chchd…
GO:CC	mICD - WT	GOCC_GATOR2_COMPLEX	5	Up	0.01	0.001	0.019	3.182	Mios(8.64),Wdr24(4.29),Wdr59(4.12),Seh1l(3.03),Sec13(-0.24)
GO:CC	mICD - WT	GOCC_CORVET_COMPLEX	7	Up	0.01	0.001	0.02	3.132	Vps8(6.15),Tgfbrap1(5.82),Vps18(3.51),Vps11(3.14),Vps16(2.69),Vps33a(2.39),Vps33b(0.23)
GO:CC	mICD - WT	GOCC_PARANODAL_JUNCTION	6	Down	0.01	0.001	0.024	-3.056	Cntnap2(-4.07),Jam3(-3.71),Cntnap1(-3.52),Sirt2(-2.61),Kcna2(-1.55),Nfasc(-1.10)
GO:CC	mICD - WT	GOCC_SWR1_COMPLEX	7	Up	0.01	0.001	0.028	2.975	Cfdp1(7.78),Ruvbl1(4.29),Trrap(2.77),Anp32e(2.68),Dmap1(2.54),Ruvbl2(2.15),Ep400(1.10)
GO:CC	mICD - WT	GOCC_DNA_PACKAGING_COMPLEX	39	Up	0.01	0.001	0.03	2.935	Macroh2a2(6.41),Xrcc5(4.96),Macroh2a1(4.82),Ruvbl1(4.29),H1-4(4.03),Actb(-3.88),Yeats4(3.32),H1-3(3.24),Xrcc6(3.24),H4c1(3.23),Trrap(2.77),H1-5(2.60),Dmap1(2.54),Stag1(2.51),Terf2ip(2.27),Ruvbl2(2.15),Morf4l1(2.05),H1-2(1.98),Terf2(1.91),Smc3(1.85),H1-1(1.83),Hp1bp3(1.71),Stag2(1.68),Mphosph8(1.57),Stn1(1.49),Morf4l2(1.48),Ep400(1.10),Ctc1(0.97),Actl6a(-0.87),Smc1a(0.86),Mrgbp(-0.83),Glyr1(0.83),…
GO:CC	mICD - WT	GOCC_SEH1_ASSOCIATED_COMPLEX	8	Up	0.01	0.001	0.03	2.919	Mios(8.64),Wdr24(4.29),Wdr59(4.12),Seh1l(3.03),Nprl2(2.45),Depdc5(1.68),Nprl3(1.01),Sec13(-0.24)
GO:CC	mICD - WT	GOCC_AMINOACYL_TRNA_SYNTHETASE_MULTIENZYME_COMPLEX	11	Up	0.01	0.001	0.032	2.881	Qars1(6.52),Mars1(5.29),Eprs1(4.13),Aimp1(3.33),Kars1(2.77),Rars1(2.73),Aimp2(2.54),Eef1e1(2.25),Lars1(0.79),Iars1(-0.78),Dars1(0.55)
GO:CC	mICD - WT	GOCC_HISTONE_DEACETYLASE_COMPLEX	44	Up	0.01	0.001	0.033	2.86	Cfdp1(7.78),Gatad2b(4.40),Ruvbl1(4.29),Hdac6(3.70),Hint1(3.45),Hdac9(3.26),Cbx5(3.26),Mbd3(3.25),Chd4(3.25),Mta2(3.15),Rbbp4(2.85),Taf6l(2.82),Trrap(2.77),Satb2(2.73),Anp32e(2.68),Chd5(2.60),Tbl1x(2.55),Dmap1(2.54),Hdac11(-2.48),Hdac4(-2.29),Hdac2(2.23),Sin3b(2.21),Ruvbl2(2.15),Morf4l1(2.05),Mta3(2.05),Ogt(1.93),Rbbp7(1.87),Ogt(1.75),Mta1(1.56),Ncor1(1.17),Ep400(1.10),Csnk2a1(-1.05),Hdac5(1.04),S…
GO:CC	mICD_UBE3A_OE - WT	GOCC_GTPASE_COMPLEX	24	Up	0.01	0	0.011	4.927	Gnao1(4.98),Sos1(3.04),Gnb5(2.89),Gna11(2.40),Gnb1(2.32),Gng5(-2.04),Hras(1.94),Gna12(-1.58),Gnb2(1.49),Gng2(1.37),Rragc(1.21),Rragd(1.15),Gnb4(1.15),Rragb(1.10),Gng13(1.10),Rraga(-1.02),Gnai3(0.87),Gnas(0.54),Gna13(0.51),Gnaz(0.50),Gnai2(0.41),Gnai1(0.31),Gnal(-0.19),Gnaq(0.16)
GO:CC	mICD_UBE3A_OE - WT	GOCC_PROTON_TRANSPORTING_V_TYPE_ATPASE_V1_DOMAIN	9	Up	0.01	0	0.033	3.991	Atp6v1g2(2.80),Atp6v1h(2.79),Atp6v1e1(2.50),Atp6v1c1(1.92),Atp6v1g1(1.63),Atp6v1a(1.46),Atp6v1d(1.34),Atp6v1f(-1.31),Atp6v1b2(0.98)
GO:CC	mICD_UBE3A_OE - WT	GOCC_SWI_SNF_SUPERFAMILY_TYPE_COMPLEX	56	Down	0.01	0	0.033	-3.92	Uchl5(-5.00),Brd9(-4.82),Hdac1(-4.76),Arid2(-3.69),Smarcc2(-3.46),Mta3(-3.35),Gatad2b(-3.24),Bcl7a(-3.13),Ss18l1(-3.03),Actl6a(-2.99),Mta2(-2.91),Ruvbl1(2.59),Yy1(-2.38),Smarca5(-2.34),Mta1(-2.19),Dek(-2.18),Dmap1(-2.12),Dpf2(-2.05),Chd5(-2.02),Phf10(-2.02),Bcl11a(-1.96),Smarca2(-1.84),Mybbp1a(-1.80),Smarca4(-1.80),Mbd3(-1.68),Bcl11a(-1.61),Rbbp4(-1.58),Pbrm1(-1.55),Hdac2(-1.50),Anp32e(-1.49),Rbb…
GO:CC	mICD_UBE3A_OE - WT	GOCC_HETEROTRIMERIC_G_PROTEIN_COMPLEX	18	Up	0.01	0	0.041	3.674	Gnao1(4.98),Gnb5(2.89),Gna11(2.40),Gnb1(2.32),Gng5(-2.04),Gna12(-1.58),Gnb2(1.49),Gng2(1.37),Gnb4(1.15),Gng13(1.10),Gnai3(0.87),Gnas(0.54),Gna13(0.51),Gnaz(0.50),Gnai2(0.41),Gnai1(0.31),Gnal(-0.19),Gnaq(0.16)
GO:CC	mICD_UBE3A_OE - WT	GOCC_PROTON_TRANSPORTING_TWO_SECTOR_ATPASE_COMPLEX_CATALYTIC_DOMAIN	16	Up	0.01	0	0.049	3.517	Atp6v1g2(2.80),Atp6v1h(2.79),Atp6v1e1(2.50),Atp6v1c1(1.92),Atp6v1g1(1.63),Atp5f1e(1.47),Atp6v1a(1.46),Atp6v1d(1.34),Atp6v1f(-1.31),Atp5f1a(1.09),Atp6v1b2(0.98),Atp5f1c(-0.80),Atp6v1e2(0.59),Atp5f1b(-0.33),Atp5po(-0.15),Atp5f1d(-0.12)
